# Supplementary material for: Integrative bioinformatics and in vivo validation suggest a potential role of Cbr4 in alcohol use disorder through modulation of lipid metabolism and treg cell function in the central amygdala
Source: Front Genet. 2026 Jul 1;17:1829878. doi: 10.3389/fgene.2026.1829878 (PMC13368475; doi:10.3389/fgene.2026.1829878)
Supplement: Supplementary file 1 [file Table1.XLSX]

## Sheet: S-table1
Gene	logFC	SE	AveExpr	t	P.Value	adj.P.Val	B
Aldh1a1	-0.561398	0.117278	9.51542	-4.78691	6.09058e-06	0.0437852	2.62286
Pnlip	-0.521617	0.145461	8.519	-3.58596	0.000528802	0.414463	-0.630046
Cml3	-0.436847	0.171266	7.50043	-2.55069	0.0123207	1	-2.88179
Fcgr2b	-0.430285	0.150356	7.62503	-2.86177	0.00516434	1	-2.26878
Nek1	-0.429082	0.178524	8.26549	-2.40349	0.0181464	1	-3.15111
Pmch	-0.375907	0.189347	7.79222	-1.98529	0.0499458	1	-3.83944
LOC100363423	-0.366902	0.115528	5.62178	-3.17587	0.00200508	0.823687	-1.5926
Trak2	-0.356613	0.128871	12.3512	-2.7672	0.0067757	1	-2.46128
Slc27a2	-0.353141	0.147483	8.77589	-2.39445	0.0185735	1	-3.1672
Rexo4	-0.329116	0.101954	9.13185	-3.22807	0.00170241	0.789588	-1.47494
Rragd	-0.313393	0.0903287	8.02945	-3.46947	0.000780593	0.487972	-0.912178
Slc35d3	-0.312146	0.155733	9.18019	-2.00436	0.0478286	1	-3.81059
Ccdc137	-0.291671	0.0479891	9.86631	-6.07786	2.41566e-08	0.000347324	6.62904
Acaa2	-0.290621	0.0673526	9.63058	-4.31492	3.85708e-05	0.138643	1.27631
Slc13a3	-0.268189	0.133387	7.90809	-2.0106	0.0471526	1	-3.8011
Htra1	-0.267498	0.108555	11.5967	-2.46418	0.0154984	1	-3.04172
Clic2	-0.257154	0.0948421	7.95445	-2.71139	0.0079301	1	-2.57239
Nepn	-0.253047	0.0999636	4.74948	-2.53139	0.0129738	1	-2.91787
Nit2	-0.252746	0.106815	9.15666	-2.3662	0.0199666	1	-3.21716
LOC360231	-0.249155	0.105106	7.27548	-2.37051	0.0197482	1	-3.20957
Crebl2	-0.248571	0.0937927	10.4158	-2.65022	0.00939856	1	-2.69202
Kif5c	-0.246369	0.0791389	9.87855	-3.11312	0.00243515	0.89776	-1.73209
Zkscan5	-0.242873	0.0677479	9.22895	-3.58496	0.000530599	0.414463	-0.632507
Syt12	-0.241188	0.0894384	8.10987	-2.69669	0.00826257	1	-2.60135
LOC102546381	-0.240467	0.0555592	7.91728	-4.32812	3.66857e-05	0.138643	1.31287
Pygl	-0.234428	0.085141	7.18616	-2.75341	0.00704575	1	-2.48891
Stard10	-0.232903	0.0996517	9.32719	-2.33717	0.0214933	1	-3.26794
Clec4a3	-0.231136	0.10738	7.39744	-2.1525	0.0338476	1	-3.57818
Coro6	-0.230049	0.112284	7.13789	-2.04881	0.0431906	1	-3.74241
Il18	-0.225194	0.0904175	8.76895	-2.4906	0.0144579	1	-2.99338
Mzt2b	-0.218679	0.0524067	9.50141	-4.17273	6.57885e-05	0.189181	0.886763
Dgkk	-0.217664	0.0969808	7.64032	-2.2444	0.0270868	1	-3.42659
Eid1	-0.209921	0.0989616	12.248	-2.12124	0.0364594	1	-3.62845
Ythdf2	-0.209763	0.0756286	9.93044	-2.77359	0.00665388	1	-2.44844
Gpx2	-0.208053	0.100658	5.79563	-2.06693	0.0414137	1	-3.71424
Nupr1	-0.20646	0.0821812	7.17589	-2.51225	0.0136522	1	-2.95343
Mcoln2	-0.200607	0.0779665	5.10726	-2.57299	0.0116027	1	-2.8398
RGD1307830	-0.190009	0.0915785	8.38688	-2.07482	0.0406594	1	-3.70189
Slc52a2	-0.18886	0.0526239	8.22214	-3.58886	0.000523641	0.414463	-0.622934
Acadl	-0.182584	0.0478224	10.0097	-3.81796	0.000237559	0.414463	-0.0487523
Cmss1	-0.181865	0.0786386	10.4179	-2.31267	0.0228615	1	-3.31039
Dusp12	-0.181133	0.0491489	7.82356	-3.6854	0.000376752	0.414463	-0.383992
C1qa	-0.177737	0.0636281	10.0594	-2.79337	0.00628907	1	-2.40853
Cpa2	-0.177496	0.0692671	8.28185	-2.56248	0.0119363	1	-2.85963
Lsg1	-0.175192	0.0727495	8.91183	-2.40816	0.0179295	1	-3.14278
Map2	-0.174582	0.0724537	12.0501	-2.40957	0.0178643	1	-3.14026
Cx3cr1	-0.173458	0.0493517	7.80492	-3.51473	0.000671654	0.459859	-0.803357
Aldh2	-0.172799	0.0866776	9.83642	-1.99358	0.0490158	1	-3.82693
Cd300a	-0.171365	0.060155	6.71321	-2.84872	0.00536352	1	-2.29565
Tmem176a	-0.170122	0.0610464	10.7949	-2.78676	0.00640885	1	-2.42189
Wls	-0.169533	0.0543714	9.11177	-3.11806	0.00239844	0.89776	-1.72119
LOC100909675	-0.168244	0.0833527	6.6141	-2.01846	0.0463138	1	-3.78912
Mecom	-0.166524	0.0473187	7.31882	-3.5192	0.000661711	0.459859	-0.792554
Polr1b	-0.159192	0.0584461	8.91227	-2.72374	0.00766026	1	-2.54797
Rab22a	-0.156115	0.0572846	9.11829	-2.72525	0.00762778	1	-2.54497
Wdr37	-0.153598	0.0664706	10.4382	-2.31077	0.0229709	1	-3.31367
Smtnl2	-0.150973	0.0549408	6.98791	-2.74793	0.00715585	1	-2.49987
LOC100362342	-0.149134	0.0467229	7.56536	-3.19189	0.00190724	0.82236	-1.55665
C1qc	-0.147895	0.0679857	9.06304	-2.17538	0.0320399	1	-3.54096
Oma1	-0.147551	0.049932	8.10987	-2.95503	0.00392698	1	-2.07383
Rgs10	-0.146809	0.038677	11.6997	-3.79577	0.000256804	0.414463	-0.105414
Irgq	-0.146092	0.0677282	11.5895	-2.15703	0.0334829	1	-3.57084
RT1-M3-1	-0.145398	0.0601887	9.46588	-2.4157	0.0175836	1	-3.1293
2026-03-11	-0.143858	0.0666965	8.37831	-2.1569	0.0334931	1	-3.57104
Tp53i13	-0.140749	0.0460302	7.99317	-3.05776	0.0028843	0.964431	-1.85336
LOC102548389	-0.138795	0.0541202	9.66321	-2.56456	0.0118696	1	-2.85572
Golm1	-0.138111	0.06409	10.1282	-2.15495	0.03365	1	-3.57421
Gpnmb	-0.136822	0.0562126	8.21736	-2.43401	0.0167684	1	-3.09639
Dctd	-0.136387	0.0634508	8.0727	-2.14949	0.0340917	1	-3.58304
Cyp2b3	-0.133472	0.065928	5.25379	-2.02451	0.0456764	1	-3.77986
Hmgb1	-0.13253	0.0517562	9.48464	-2.56066	0.0119948	1	-2.86305
Slc43a2	-0.131934	0.0530935	8.92525	-2.48493	0.0146757	1	-3.00379
Glcci1	-0.131787	0.0512879	9.61715	-2.56956	0.0117107	1	-2.84629
Rnf40	-0.130271	0.0559284	7.63156	-2.32924	0.0219278	1	-3.28172
Pik3c3	-0.128769	0.038568	9.65049	-3.33874	0.00119629	0.659213	-1.2207
Mcm7	-0.128203	0.0518001	9.78785	-2.47495	0.0150665	1	-3.02207
Axl	-0.125933	0.0559453	9.89886	-2.251	0.0266509	1	-3.4155
Impa2	-0.125383	0.0564341	7.01433	-2.22176	0.0286319	1	-3.46445
Adtrp	-0.125308	0.0522126	6.79169	-2.39995	0.0183129	1	-3.15742
Shc1	-0.12437	0.0583778	8.96267	-2.13044	0.0356735	1	-3.61373
LOC102556259	-0.123722	0.060979	12.1003	-2.02892	0.045216	1	-3.77309
Myo18a	-0.12346	0.0600066	8.25382	-2.05744	0.0423367	1	-3.72903
Epb41l3	-0.122814	0.0592152	11.4781	-2.07402	0.0407354	1	-3.70315
RGD1306941	-0.121906	0.0507733	10.9847	-2.40098	0.0182641	1	-3.15558
Fcgr1a	-0.121904	0.0591836	7.41133	-2.05976	0.0421087	1	-3.72541
Xrcc6bp1	-0.121301	0.0518473	9.12466	-2.33957	0.0213631	1	-3.26376
Ccndbp1	-0.120675	0.045743	10.557	-2.63811	0.00971698	1	-2.71544
Ttk	-0.120541	0.042309	5.3882	-2.84907	0.00535813	1	-2.29494
Tbc1d7	-0.120372	0.0389075	8.06548	-3.09381	0.00258392	0.928788	-1.77459
Aph1a	-0.120053	0.0578552	10.1423	-2.07506	0.0406373	1	-3.70152
Coq3	-0.118589	0.0528745	10.1224	-2.24283	0.0271916	1	-3.42923
Nmral1	-0.117808	0.0512605	9.71732	-2.29822	0.0237039	1	-3.33524
Cables1	-0.116612	0.0511838	9.84231	-2.2783	0.0249101	1	-3.36928
Lcp2	-0.116566	0.0378851	7.02209	-3.07684	0.00272151	0.954387	-1.81176
Acox2	-0.116048	0.041357	5.25064	-2.806	0.00606589	1	-2.38294
Nup93	-0.114873	0.0344378	9.26817	-3.33567	0.00120818	0.659213	-1.22784
Nbas	-0.110088	0.0459635	8.66074	-2.39512	0.0185416	1	-3.16601
Casp8	-0.109422	0.039669	6.20894	-2.75838	0.00694741	1	-2.47897
Ltc4s	-0.10901	0.0522422	8.54095	-2.08662	0.0395548	1	-3.68337
Pus7l	-0.104587	0.0463454	6.92914	-2.25669	0.026279	1	-3.40589
Lyrm1	-0.104519	0.0405817	10.1605	-2.57553	0.0115234	1	-2.83501
Hexb	-0.101131	0.0429835	12.0299	-2.3528	0.0206591	1	-3.24067
Ric8a	-0.100013	0.0474022	10.2902	-2.10989	0.0374502	1	-3.64654
Slc14a1	-0.0993657	0.0365826	7.88377	-2.7162	0.00782394	1	-2.56289
Slc38a10	-0.0988298	0.0372523	9.99197	-2.65299	0.00932723	1	-2.68667
Masp1	-0.0973775	0.0414883	8.27608	-2.34711	0.0209594	1	-3.25062
Fam101a	-0.0962257	0.0465645	7.06216	-2.0665	0.0414547	1	-3.7149
Top3b	-0.0949486	0.0402202	9.79684	-2.36072	0.0202473	1	-3.22679
Fam180a	-0.0941081	0.0393174	7.30941	-2.39355	0.0186167	1	-3.16881
Nckap1l	-0.0929599	0.0425044	7.78706	-2.18706	0.0311498	1	-3.52182
Shmt1	-0.0922575	0.0406142	6.8955	-2.27156	0.0253303	1	-3.38073
Slc17a5	-0.0894586	0.0414999	10.4301	-2.15563	0.0335946	1	-3.57309
Orc4	-0.0892045	0.0315409	9.98456	-2.82821	0.0056908	1	-2.33768
Mrpl12	-0.0876099	0.0348067	9.5224	-2.51704	0.0134795	1	-2.94456
Agap1	-0.087569	0.0426302	10.8659	-2.05415	0.0426599	1	-3.73413
Fam220a	-0.0874858	0.0326787	8.61405	-2.67715	0.00872408	1	-2.63963
LOC102554539	-0.0858642	0.0426292	8.47193	-2.01421	0.0467659	1	-3.7956
Mrvi1	-0.083496	0.0393337	7.58559	-2.12276	0.0363287	1	-3.62602
Urad	-0.0827702	0.038123	4.56121	-2.17114	0.0323687	1	-3.54789
Poc5	-0.0821698	0.0372243	8.24415	-2.20742	0.02965	1	-3.48825
Gfm1	-0.0820557	0.0410478	9.81006	-1.99903	0.0484128	1	-3.81868
Rab2b	-0.0809013	0.0387126	11.1948	-2.08979	0.0392618	1	-3.67837
Sardh	-0.080502	0.0322395	7.15746	-2.497	0.0142155	1	-2.9816
RT1-A3	-0.0797379	0.0352235	5.88241	-2.26377	0.0258235	1	-3.39393
Insr	-0.0781374	0.0387737	6.15516	-2.01522	0.0466584	1	-3.79407
Ccr1	-0.0750295	0.0334324	5.02748	-2.24422	0.0270991	1	-3.4269
Fli1	-0.0717838	0.0322506	7.50338	-2.22581	0.0283501	1	-3.4577
Ufc1	-0.0714343	0.0347772	11.9031	-2.05405	0.0426699	1	-3.73428
RGD1309534	-0.0691531	0.0285964	8.32979	-2.41825	0.0174682	1	-3.12473
Ttc9c	-0.0689448	0.0252344	10.1593	-2.73217	0.00748087	1	-2.53124
Eif2b5	-0.0687996	0.0296287	8.24799	-2.32205	0.0223287	1	-3.29418
Ubtd1	-0.0651323	0.0302679	8.2209	-2.15186	0.0338992	1	-3.57921
LOC102549347	-0.0603703	0.0280825	6.10701	-2.14975	0.0340704	1	-3.58262
LOC691932	-0.0587847	0.0293623	4.82508	-2.00204	0.0480817	1	-3.81411
H2afy2	-0.0582041	0.0278596	6.39863	-2.0892	0.0393167	1	-3.67931
Lamp3	-0.0546193	0.0240703	4.43963	-2.26915	0.0254818	1	-3.38482
Zfp629	-0.0501052	0.0242179	7.72794	-2.06894	0.041221	1	-3.7111
Ly49s7	-0.044385	0.0193735	4.12072	-2.29102	0.0241341	1	-3.34758
Vac14	0.0528657	0.0223387	9.98302	2.36655	0.0199487	1	-3.21654
Clpb	0.0542726	0.0256937	10.3001	2.1123	0.0372384	1	-3.64271
Phtf1	0.0545511	0.0269898	10.3941	2.02117	0.0460268	1	-3.78497
Dtx4	0.0591335	0.0278197	6.28159	2.12559	0.0360857	1	-3.62149
Heatr5b	0.0604713	0.0287103	8.99776	2.10625	0.0377726	1	-3.65232
Vps26a	0.0652738	0.0253707	10.1293	2.5728	0.0116086	1	-2.84016
Zdhhc1	0.0655799	0.0197048	6.94512	3.32812	0.00123792	0.659213	-1.24538
Zfp780b	0.0661468	0.028544	8.96332	2.31737	0.0225935	1	-3.30228
Pds5b	0.068048	0.0290547	9.37506	2.34206	0.0212289	1	-3.25942
Vwa7	0.0704946	0.0353982	5.56458	1.99148	0.0492503	1	-3.8301
Cpt1a	0.0739939	0.0324456	8.21161	2.28055	0.024771	1	-3.36544
Fert2	0.0756405	0.0323116	7.19385	2.34097	0.0212876	1	-3.26132
Dnajb14	0.0774661	0.0352974	7.41094	2.19467	0.0305822	1	-3.50932
LOC102551718	0.0788494	0.0328182	5.03917	2.40261	0.0181875	1	-3.15267
Nemf	0.079419	0.0391035	10.215	2.03099	0.0450012	1	-3.7699
Ptcd3	0.0799915	0.0399018	10.9963	2.00471	0.0477909	1	-3.81006
Chrdl1	0.0829817	0.0307797	4.46903	2.69599	0.00827883	1	-2.60273
Olfml2a	0.0835947	0.0347941	7.01222	2.40255	0.0181906	1	-3.15279
Col12a1	0.0843737	0.0404049	6.14976	2.0882	0.0394081	1	-3.68087
Slc9a4	0.0870992	0.0323841	4.71435	2.68956	0.00842828	1	-2.61534
Lrrn4cl	0.0875954	0.0357817	6.21561	2.44805	0.0161663	1	-3.07103
Clic5	0.089097	0.042702	6.28662	2.08648	0.0395673	1	-3.68358
Hsd17b7	0.0896589	0.0435635	8.55246	2.05812	0.0422695	1	-3.72796
Rint1	0.0901118	0.0436694	6.83633	2.0635	0.0417451	1	-3.71959
Rock2	0.0902533	0.0354332	9.57574	2.54714	0.0124386	1	-2.88845
RGD1560925	0.091356	0.045994	5.08612	1.98626	0.0498361	1	-3.83797
Mecr	0.0921103	0.0366336	7.66706	2.51436	0.0135759	1	-2.94952
Golgb1	0.0933119	0.0284455	9.14203	3.28037	0.00144238	0.740663	-1.3556
Sema4b	0.0939834	0.0448641	8.99039	2.09485	0.0387991	1	-3.67039
Sra1	0.0945365	0.0296755	10.7091	3.18568	0.00194465	0.82236	-1.57062
H1f0	0.0961384	0.0338092	10.2792	2.84355	0.00544431	1	-2.30627
RT1-Ba	0.0984054	0.0472652	7.32894	2.08199	0.0399855	1	-3.69065
Akr1cl	0.100765	0.0460723	7.98445	2.1871	0.0311466	1	-3.52175
Ankrd34a	0.100768	0.0505639	10.2199	1.99289	0.0490923	1	-3.82796
Plek2	0.102833	0.04061	5.16916	2.53221	0.0129454	1	-2.91634
Gtpbp4	0.104572	0.0513172	7.96427	2.03777	0.0443052	1	-3.75948
Pank3	0.106225	0.0483419	8.33699	2.19736	0.030383	1	-3.50487
Tmem204	0.107407	0.042371	8.13796	2.53491	0.0128523	1	-2.9113
Yeats2	0.107556	0.0300808	9.92764	3.57556	0.000547697	0.414463	-0.655505
Aifm2	0.108808	0.0479623	6.31848	2.26861	0.025516	1	-3.38573
Slc1a3	0.110068	0.0547613	10.1248	2.00995	0.0472229	1	-3.80209
Vps9d1	0.112358	0.0421814	9.99752	2.66368	0.00905582	1	-2.6659
Ddx17	0.114733	0.0485934	7.70047	2.36109	0.0202281	1	-3.22614
Lss	0.115312	0.0368131	8.88717	3.13236	0.00229494	0.89776	-1.68955
LOC683313	0.119404	0.0549715	5.39462	2.17211	0.0322928	1	-3.5463
Slc35c2	0.121985	0.0427435	8.56798	2.85388	0.00528391	1	-2.28504
Sp110	0.122618	0.0507577	7.01567	2.41574	0.0175817	1	-3.12922
Jag2	0.123771	0.057771	7.98462	2.14244	0.03467	1	-3.59443
Rnf112	0.128334	0.0603036	11.067	2.12813	0.0358691	1	-3.61742
Hid1	0.129241	0.0491805	8.95081	2.6279	0.00999304	1	-2.73511
Taf6l	0.131774	0.0654139	7.88117	2.01446	0.046739	1	-3.79522
Tmod2	0.131814	0.0573448	9.39402	2.29862	0.02368	1	-3.33455
Myeov2	0.131935	0.063097	12.7128	2.09098	0.0391524	1	-3.67649
Ttll9	0.134301	0.0652399	7.73019	2.05857	0.0422255	1	-3.72726
Slc16a13	0.136238	0.0529437	7.74488	2.57326	0.0115944	1	-2.8393
Tekt4	0.141492	0.070938	6.25674	1.99459	0.0489033	1	-3.8254
Mboat2	0.142744	0.0576047	9.27459	2.47799	0.0149466	1	-3.01651
Wdr46	0.145638	0.0546877	9.20893	2.66308	0.00907073	1	-2.66706
Rasd1	0.15222	0.0744462	9.36358	2.0447	0.0436032	1	-3.74878
Kcnip1	0.156457	0.0501566	7.42656	3.11937	0.00238874	0.89776	-1.71829
Slc26a8	0.15757	0.0596187	8.04746	2.64296	0.00958825	1	-2.70607
Plch2	0.162454	0.0788883	8.40489	2.05929	0.0421547	1	-3.72614
Iqcc	0.169237	0.0669525	6.44141	2.52772	0.0131015	1	-2.92471
Poln	0.171771	0.0599114	7.03533	2.86709	0.00508513	1	-2.2578
Vegfb	0.177648	0.0645825	10.4372	2.75072	0.00709961	1	-2.49429
LOC102549110	0.178585	0.0739741	6.78124	2.41416	0.0176536	1	-3.13205
Acad11	0.180497	0.0662141	7.8554	2.72597	0.0076125	1	-2.54355
Rpl39l	0.181714	0.0818961	5.44519	2.21883	0.0288374	1	-3.46932
Atp6v1c1	0.183344	0.0614465	12.1267	2.98379	0.00360456	1	-2.0127
Rorb	0.184762	0.0472624	7.84337	3.90927	0.000171869	0.411854	0.186844
Ptpla	0.186906	0.0797753	9.12748	2.3429	0.021184	1	-3.25796
Spatc1l	0.187677	0.0802695	7.03281	2.33809	0.0214436	1	-3.26635
Chrd	0.187788	0.0924738	6.62525	2.03072	0.0450296	1	-3.77033
Ankrd12	0.187799	0.0712343	8.36741	2.63636	0.00976381	1	-2.71881
Akr1b10	0.189032	0.0833736	7.67122	2.26729	0.0255994	1	-3.38797
LOC102550246	0.194098	0.0868697	6.06724	2.23436	0.0277628	1	-3.44342
Dnm1l	0.195154	0.0899929	8.2592	2.16854	0.032571	1	-3.55211
Reln	0.197714	0.0924957	9.1576	2.13755	0.0350755	1	-3.6023
Abhd16a	0.199085	0.0616326	10.5653	3.2302	0.00169103	0.789588	-1.47012
Col14a1	0.200417	0.0942367	7.18834	2.12675	0.0359872	1	-3.61964
Nadsyn1	0.204613	0.0806572	7.77127	2.53683	0.0127867	1	-2.90773
Ift140	0.205379	0.0710866	9.47342	2.88914	0.00476848	1	-2.2121
Wdr91	0.207295	0.0822654	8.58398	2.51983	0.0133798	1	-2.93938
Cbr4	0.208609	0.0571547	9.54713	3.6499	0.000425521	0.414463	-0.472381
Pxdn	0.216864	0.0967484	8.60164	2.24153	0.027279	1	-3.43142
Fam35a	0.218153	0.0577193	8.29326	3.77955	0.000271811	0.414463	-0.14672
Irgm	0.222339	0.0873213	7.00522	2.54622	0.0124693	1	-2.89017
Zmynd10	0.23072	0.0773713	7.91085	2.98199	0.00362406	1	-2.01656
Itgal	0.232953	0.0807259	6.80836	2.88573	0.00481622	1	-2.21918
LOC100912041	0.233111	0.0646879	10.1927	3.60363	0.000498107	0.414463	-0.586675
Gpatch11	0.242805	0.0744919	7.74154	3.25949	0.00154141	0.764218	-1.40343
LOC685158	0.251356	0.112707	7.0042	2.23017	0.0280494	1	-3.45043
Coch	0.253259	0.0966214	10.0299	2.62115	0.0101795	1	-2.74809
Ccna2	0.253463	0.0902556	5.10334	2.80828	0.00602646	1	-2.37832
LOC102556052	0.258195	0.121978	7.2442	2.11673	0.0368503	1	-3.63565
Opn4	0.259852	0.0812155	7.21718	3.19953	0.00186215	0.82236	-1.53945
Oas1b	0.262341	0.0729364	5.1649	3.59684	0.000509699	0.414463	-0.603361
LOC102552880	0.264562	0.10002	9.20041	2.64508	0.00953248	1	-2.70197
Adcy9	0.264913	0.098375	8.50761	2.69289	0.00835066	1	-2.60882
Ripk4	0.297494	0.11064	7.49903	2.68885	0.00844509	1	-2.61674
Ccnd2	0.298483	0.109844	9.78871	2.71733	0.00779936	1	-2.56067
Ano5	0.308121	0.117002	6.84109	2.63347	0.00984152	1	-2.72438
Grin3a	0.326787	0.131735	7.90059	2.48064	0.0148429	1	-3.01167
Ccdc77	0.342471	0.152565	7.73338	2.24475	0.0270637	1	-3.42601
Ncaph	0.347741	0.113679	7.90373	3.05897	0.00287373	0.964431	-1.85073
Mx2	0.443009	0.20304	7.28253	2.18188	0.0315418	1	-3.53032
LOC102553515	0.448386	0.166662	11.9849	2.69039	0.00840895	1	-2.61372
RT1-CE16	0.502192	0.139225	7.89571	3.60706	0.000492352	0.414463	-0.578244
Vof16	0.505405	0.192427	8.04203	2.62648	0.010032	1	-2.73784
Plekhh1	0.572718	0.196335	10.074	2.91705	0.0043936	1	-2.15383
RGD1309108	0.579448	0.161628	7.91396	3.58506	0.000530416	0.414463	-0.632256
Comt	0.640368	0.185335	9.37516	3.45519	0.000818308	0.490235	-0.94632
RT1-T24-4	0.996983	0.286614	7.44068	3.47848	0.000757662	0.487972	-0.8906

## Sheet: S-table 2
NAME	SIZE	ES	NES	NOM p-val	FDR q-val	FWER p-val	RANK AT MAX
KEGG_DORSO_VENTRAL_AXIS_FORMATION	19	0.641207	1.80709	0	0.208864	0.112	496
KEGG_INTESTINAL_IMMUNE_NETWORK_FOR_IGA_PRODUCTION	26	0.667086	1.59189	0.00608519	0.333901	0.36	3300
KEGG_PRION_DISEASES	31	0.534627	1.6226	0.014433	0.346052	0.306	3919
KEGG_SYSTEMIC_LUPUS_ERYTHEMATOSUS	32	0.599694	1.65867	0.0159363	0.390211	0.259	2242
KEGG_TYROSINE_METABOLISM	32	0.501784	1.47648	0.0240964	0.402368	0.578	3501
KEGG_TYPE_I_DIABETES_MELLITUS	21	0.583155	1.51655	0.0258964	0.484819	0.492	2955
KEGG_CALCIUM_SIGNALING_PATHWAY	159	0.421591	1.50266	0.026749	0.447882	0.524	2519
KEGG_MATURITY_ONSET_DIABETES_OF_THE_YOUNG	22	0.692287	1.33946	0.0308008	0.555525	0.871	2107
KEGG_NEUROACTIVE_LIGAND_RECEPTOR_INTERACTION	233	0.462732	1.44777	0.036961	0.441557	0.643	3130
KEGG_ABC_TRANSPORTERS	34	0.432606	1.39758	0.0495049	0.435204	0.755	2133
KEGG_CYTOKINE_CYTOKINE_RECEPTOR_INTERACTION	175	0.475609	1.29525	0.0584677	0.61134	0.918	3409
KEGG_HEDGEHOG_SIGNALING_PATHWAY	45	0.520447	1.32343	0.0612648	0.576409	0.895	3262
KEGG_ARGININE_AND_PROLINE_METABOLISM	48	0.39539	1.44199	0.06875	0.413826	0.66	3591
KEGG_GLYCOLYSIS_GLUCONEOGENESIS	48	0.418711	1.47867	0.0739958	0.453127	0.575	2084
KEGG_BASAL_CELL_CARCINOMA	43	0.483455	1.31739	0.0758483	0.565066	0.901	3048
KEGG_DRUG_METABOLISM_CYTOCHROME_P450	38	0.44032	1.40477	0.0866142	0.446152	0.733	3004
KEGG_ALLOGRAFT_REJECTION	16	0.596731	1.28885	0.0869565	0.604249	0.931	3300
KEGG_P53_SIGNALING_PATHWAY	51	0.40598	1.37466	0.0927419	0.471576	0.8	1944
KEGG_NOTCH_SIGNALING_PATHWAY	42	0.420657	1.41767	0.113169	0.446067	0.712	3272
KEGG_MELANOMA	62	0.428267	1.28099	0.142857	0.60377	0.938	3035
KEGG_ANTIGEN_PROCESSING_AND_PRESENTATION	36	0.38422	1.26356	0.149402	0.535384	0.951	3586
KEGG_GLYCOSAMINOGLYCAN_BIOSYNTHESIS_HEPARAN_SULFATE	20	0.474498	1.27267	0.151261	0.604166	0.945	1906
KEGG_COMPLEMENT_AND_COAGULATION_CASCADES	55	0.571656	1.27051	0.164683	0.584227	0.946	3391
KEGG_GLYCOSAMINOGLYCAN_BIOSYNTHESIS_CHONDROITIN_SULFATE	15	0.506477	1.27029	0.167006	0.559464	0.946	1602
KEGG_HYPERTROPHIC_CARDIOMYOPATHY_HCM	73	0.410585	1.26704	0.167677	0.545526	0.948	2526
KEGG_METABOLISM_OF_XENOBIOTICS_BY_CYTOCHROME_P450	36	0.403507	1.21886	0.190871	0.643941	0.982	3211
KEGG_PATHWAYS_IN_CANCER	279	0.320215	1.20219	0.204409	0.651802	0.988	3048
KEGG_TYPE_II_DIABETES_MELLITUS	38	0.42353	1.21992	0.219713	0.664232	0.982	2097
KEGG_FOCAL_ADHESION	174	0.329826	1.17543	0.238569	0.720607	0.991	2388
KEGG_GALACTOSE_METABOLISM	21	0.369908	1.21678	0.239521	0.628044	0.984	1866
KEGG_DILATED_CARDIOMYOPATHY	78	0.372612	1.16961	0.264766	0.718869	0.993	2526
KEGG_FRUCTOSE_AND_MANNOSE_METABOLISM	30	0.30765	1.14892	0.268627	0.742649	0.993	4925
KEGG_ARRHYTHMOGENIC_RIGHT_VENTRICULAR_CARDIOMYOPATHY_ARVC	65	0.391854	1.1514	0.276423	0.757638	0.993	2526
KEGG_ADIPOCYTOKINE_SIGNALING_PATHWAY	58	0.316719	1.08503	0.293886	0.843389	0.996	1636
KEGG_INSULIN_SIGNALING_PATHWAY	114	0.294203	1.12214	0.306324	0.765907	0.994	5290
KEGG_NATURAL_KILLER_CELL_MEDIATED_CYTOTOXICITY	83	0.326745	1.09165	0.306418	0.843585	0.996	3638
KEGG_ECM_RECEPTOR_INTERACTION	71	0.427523	1.12738	0.306452	0.770431	0.994	2526
KEGG_MAPK_SIGNALING_PATHWAY	233	0.284114	1.07477	0.324752	0.815029	0.997	3038
KEGG_NON_SMALL_CELL_LUNG_CANCER	46	0.325305	1.06237	0.346311	0.795849	0.997	1171
KEGG_REGULATION_OF_ACTIN_CYTOSKELETON	179	0.269608	1.03268	0.354455	0.782153	0.998	2332
KEGG_EPITHELIAL_CELL_SIGNALING_IN_HELICOBACTER_PYLORI_INFECTION	62	0.271177	1.0589	0.356855	0.788998	0.997	3370
KEGG_WNT_SIGNALING_PATHWAY	126	0.244865	1.04996	0.358452	0.797812	0.998	4084
KEGG_PPAR_SIGNALING_PATHWAY	58	0.374519	1.08134	0.361225	0.812619	0.997	1303
KEGG_TASTE_TRANSDUCTION	25	0.340506	1.0304	0.364754	0.758321	0.998	3692
KEGG_AUTOIMMUNE_THYROID_DISEASE	18	0.577597	1.12902	0.368421	0.787656	0.994	3300
KEGG_PROXIMAL_TUBULE_BICARBONATE_RECLAMATION	20	0.373391	1.04515	0.371002	0.762344	0.998	276
KEGG_PYRUVATE_METABOLISM	37	0.28623	1.06692	0.37551	0.800488	0.997	2084
KEGG_CHEMOKINE_SIGNALING_PATHWAY	146	0.273809	1.01513	0.404517	0.756839	0.999	3554
KEGG_PRIMARY_IMMUNODEFICIENCY	25	0.490781	1.08282	0.406312	0.828715	0.996	3133
KEGG_CELL_ADHESION_MOLECULES_CAMS	90	0.337188	1.03148	0.419608	0.770156	0.998	3169
KEGG_CITRATE_CYCLE_TCA_CYCLE	28	0.305937	1.0017	0.42887	0.763999	0.999	13
KEGG_FC_EPSILON_RI_SIGNALING_PATHWAY	68	0.297259	1.01252	0.430233	0.750198	0.999	1514
KEGG_STEROID_HORMONE_BIOSYNTHESIS	33	0.485169	1.07042	0.440574	0.808421	0.997	3211
KEGG_RETINOL_METABOLISM	26	0.447066	1.04553	0.44246	0.793445	0.998	1646
KEGG_MELANOGENESIS	82	0.286095	0.998279	0.464358	0.758304	1	4947
KEGG_ALANINE_ASPARTATE_AND_GLUTAMATE_METABOLISM	26	0.289466	0.984733	0.465021	0.74351	1	4082
KEGG_CYTOSOLIC_DNA_SENSING_PATHWAY	34	0.30374	0.990808	0.467836	0.752418	1	4242
KEGG_ERBB_SIGNALING_PATHWAY	71	0.269522	0.977016	0.471193	0.749471	1	1117
KEGG_AMYOTROPHIC_LATERAL_SCLEROSIS_ALS	43	0.283423	0.985465	0.472837	0.753859	1	3465
KEGG_HISTIDINE_METABOLISM	25	0.331138	0.993569	0.484342	0.757445	1	3466
KEGG_BLADDER_CANCER	33	0.296805	0.966082	0.492095	0.763591	1	2834
KEGG_JAK_STAT_SIGNALING_PATHWAY	111	0.370533	1.04532	0.494024	0.77767	0.998	3452
KEGG_FC_GAMMA_R_MEDIATED_PHAGOCYTOSIS	77	0.296334	0.94636	0.524851	0.77394	1	1955
KEGG_GLYOXYLATE_AND_DICARBOXYLATE_METABOLISM	15	0.351053	0.947107	0.531187	0.784244	1	773
KEGG_HEMATOPOIETIC_CELL_LINEAGE	62	0.441131	1.01549	0.533199	0.769852	0.999	3005
KEGG_CARDIAC_MUSCLE_CONTRACTION	62	0.404682	1.02335	0.545267	0.762308	0.998	2486
KEGG_FATTY_ACID_METABOLISM	33	0.243209	0.889852	0.584139	0.857288	1	2085
KEGG_TRYPTOPHAN_METABOLISM	33	0.294028	0.909505	0.591716	0.835888	1	3624
KEGG_SNARE_INTERACTIONS_IN_VESICULAR_TRANSPORT	32	0.24892	0.924585	0.594	0.813218	1	834
KEGG_DRUG_METABOLISM_OTHER_ENZYMES	25	0.396976	0.956118	0.610338	0.774567	1	3184
KEGG_LEISHMANIA_INFECTION	48	0.285706	0.864042	0.641732	0.902975	1	3317
KEGG_AXON_GUIDANCE	104	0.222839	0.895971	0.661224	0.855963	1	3180
KEGG_RIG_I_LIKE_RECEPTOR_SIGNALING_PATHWAY	45	0.257491	0.836079	0.670476	0.880539	1	4001
KEGG_TGF_BETA_SIGNALING_PATHWAY	74	0.249744	0.861454	0.697813	0.896497	1	2980
KEGG_GLYCEROLIPID_METABOLISM	40	0.217013	0.850855	0.701789	0.883845	1	6192
KEGG_GNRH_SIGNALING_PATHWAY	83	0.237515	0.859778	0.703629	0.887638	1	3857
KEGG_ENDOMETRIAL_CANCER	45	0.25609	0.829315	0.705645	0.883796	1	2774
KEGG_INOSITOL_PHOSPHATE_METABOLISM	50	0.182759	0.846668	0.707171	0.880928	1	2519
KEGG_T_CELL_RECEPTOR_SIGNALING_PATHWAY	91	0.247718	0.859517	0.714859	0.876448	1	4026
KEGG_PENTOSE_PHOSPHATE_PATHWAY	22	0.241538	0.798453	0.729675	0.88052	1	4303
KEGG_VASCULAR_SMOOTH_MUSCLE_CONTRACTION	93	0.236254	0.842445	0.734496	0.878659	1	2011
KEGG_ENDOCYTOSIS	153	0.209516	0.812113	0.740234	0.909269	1	3847
KEGG_GLIOMA	53	0.244035	0.804281	0.742394	0.891211	1	2151
KEGG_TOLL_LIKE_RECEPTOR_SIGNALING_PATHWAY	71	0.277495	0.800966	0.758416	0.886186	1	2406
KEGG_GAP_JUNCTION	68	0.251465	0.793216	0.785571	0.879254	1	2582
KEGG_APOPTOSIS	70	0.230558	0.809612	0.788054	0.90294	1	4252
KEGG_ADHERENS_JUNCTION	61	0.284942	0.77184	0.796296	0.896964	1	2235
KEGG_NEUROTROPHIN_SIGNALING_PATHWAY	103	0.211481	0.808237	0.816568	0.894947	1	1189
KEGG_LINOLEIC_ACID_METABOLISM	17	0.371415	0.77815	0.832031	0.895821	1	1771
KEGG_PANCREATIC_CANCER	58	0.203738	0.673316	0.840156	0.978934	1	1293
KEGG_THYROID_CANCER	27	0.232719	0.765986	0.842	0.896295	1	2774
KEGG_BETA_ALANINE_METABOLISM	19	0.243098	0.709274	0.868787	0.968404	1	3108
KEGG_PROSTATE_CANCER	77	0.202387	0.669337	0.895954	0.97248	1	377
KEGG_OXIDATIVE_PHOSPHORYLATION	82	0.242446	0.555382	0.897384	0.993931	1	1680
KEGG_HUNTINGTONS_DISEASE	124	0.19447	0.527312	0.935614	0.992343	1	3494
KEGG_LONG_TERM_POTENTIATION	60	0.214404	0.626758	0.940695	0.997753	1	4288
KEGG_OLFACTORY_TRANSDUCTION	23	0.245187	0.699141	0.945122	0.970422	1	4760
KEGG_COLORECTAL_CANCER	53	0.173197	0.574985	0.961464	0.996771	1	4947
KEGG_ALZHEIMERS_DISEASE	123	0.176498	0.50388	0.962451	0.987975	1	2692
KEGG_PHOSPHATIDYLINOSITOL_SIGNALING_SYSTEM	69	0.150225	0.622385	0.976744	0.990773	1	583
KEGG_OOCYTE_MEIOSIS	93	0.154255	0.696336	0.977912	0.963202	1	3763
KEGG_CHRONIC_MYELOID_LEUKEMIA	63	0.162305	0.593543	0.984556	0.998212	1	1520

## Sheet: S-table 3
NAME	SIZE	ES	NES	NOM p-val	FDR q-val	FWER p-val	RANK AT MAX
KEGG_DNA_REPLICATION	33	-0.459781	-1.60776	0.0489796	0.654274	0.314	3569
KEGG_BASAL_TRANSCRIPTION_FACTORS	25	-0.41905	-1.56952	0.0242915	0.448938	0.375	3332
KEGG_GLYCOSYLPHOSPHATIDYLINOSITOL_GPI_ANCHOR_BIOSYNTHESIS	18	-0.565325	-1.53391	0.0149254	0.401302	0.437	2971
KEGG_PANTOTHENATE_AND_COA_BIOSYNTHESIS	15	-0.691179	-1.53135	0.00403226	0.305778	0.44	175
KEGG_GLYCEROPHOSPHOLIPID_METABOLISM	64	-0.340425	-1.32663	0.0608519	1	0.872	1464
KEGG_SELENOAMINO_ACID_METABOLISM	21	-0.305827	-1.3045	0.110664	1	0.902	2885
KEGG_VALINE_LEUCINE_AND_ISOLEUCINE_DEGRADATION	39	-0.352929	-1.27958	0.216495	1	0.933	4107
KEGG_NICOTINATE_AND_NICOTINAMIDE_METABOLISM	21	-0.43782	-1.27135	0.15251	0.963047	0.941	1468
KEGG_PEROXISOME	66	-0.299118	-1.22957	0.218107	1	0.969	3171
KEGG_ETHER_LIPID_METABOLISM	24	-0.471138	-1.2104	0.180498	1	0.977	2091
KEGG_ARACHIDONIC_ACID_METABOLISM	40	-0.407625	-1.14233	0.183838	1	0.992	1030
KEGG_MISMATCH_REPAIR	21	-0.307813	-1.1082	0.323944	1	0.995	4310
KEGG_UBIQUITIN_MEDIATED_PROTEOLYSIS	113	-0.244277	-1.10649	0.306584	1	0.995	2806
KEGG_NUCLEOTIDE_EXCISION_REPAIR	41	-0.284441	-1.10473	0.311377	1	0.995	3581
KEGG_ALPHA_LINOLENIC_ACID_METABOLISM	15	-0.47285	-1.09737	0.308151	1	0.995	479
KEGG_BUTANOATE_METABOLISM	31	-0.355496	-1.0905	0.33833	1	0.995	3210
KEGG_LYSINE_DEGRADATION	33	-0.288274	-1.05852	0.344622	1	0.997	2284
KEGG_SPHINGOLIPID_METABOLISM	31	-0.333074	-1.05847	0.359918	1	0.997	1553
KEGG_LYSOSOME	103	-0.232363	-1.05424	0.393878	1	0.997	2985
KEGG_PURINE_METABOLISM	126	-0.240027	-1.05405	0.332	1	0.997	1781
KEGG_BASE_EXCISION_REPAIR	28	-0.308544	-1.03734	0.413276	1	0.997	3433
KEGG_STARCH_AND_SUCROSE_METABOLISM	31	-0.383573	-1.03183	0.424242	1	0.997	1354
KEGG_CYSTEINE_AND_METHIONINE_METABOLISM	29	-0.273047	-1.02232	0.409736	1	0.997	3720
KEGG_VASOPRESSIN_REGULATED_WATER_REABSORPTION	42	-0.294897	-0.983686	0.470942	1	0.998	1834
KEGG_PRIMARY_BILE_ACID_BIOSYNTHESIS	15	-0.395192	-0.975841	0.477551	1	0.998	372
KEGG_SMALL_CELL_LUNG_CANCER	72	-0.28327	-0.935932	0.546012	1	0.999	1961
KEGG_PORPHYRIN_AND_CHLOROPHYLL_METABOLISM	21	-0.307765	-0.930744	0.590264	1	0.999	3094
KEGG_CELL_CYCLE	111	-0.223603	-0.917113	0.557576	1	0.999	2770
KEGG_N_GLYCAN_BIOSYNTHESIS	40	-0.199608	-0.914341	0.59604	1	0.999	2683
KEGG_PROTEIN_EXPORT	20	-0.305565	-0.912862	0.627451	1	0.999	9991
KEGG_BIOSYNTHESIS_OF_UNSATURATED_FATTY_ACIDS	15	-0.292585	-0.888542	0.618	1	1	3012
KEGG_LEUKOCYTE_TRANSENDOTHELIAL_MIGRATION	95	-0.256307	-0.880981	0.681188	1	1	2096
KEGG_GLYCOSPHINGOLIPID_BIOSYNTHESIS_LACTO_AND_NEOLACTO_SERIES	17	-0.305027	-0.879748	0.685771	1	1	1469
KEGG_GLYCINE_SERINE_AND_THREONINE_METABOLISM	26	-0.301698	-0.868018	0.708583	1	1	2556
KEGG_RENAL_CELL_CARCINOMA	58	-0.203036	-0.858379	0.613306	1	1	3625
KEGG_AMINO_SUGAR_AND_NUCLEOTIDE_SUGAR_METABOLISM	38	-0.203809	-0.837969	0.657587	1	1	1674
KEGG_PROPANOATE_METABOLISM	29	-0.211165	-0.826436	0.673387	1	1	4067
KEGG_LONG_TERM_DEPRESSION	59	-0.257704	-0.824807	0.814889	1	1	699
KEGG_ONE_CARBON_POOL_BY_FOLATE	15	-0.322141	-0.821429	0.745418	1	1	978
KEGG_HOMOLOGOUS_RECOMBINATION	20	-0.268715	-0.819933	0.704225	1	1	1986
KEGG_PYRIMIDINE_METABOLISM	78	-0.163688	-0.787189	0.799591	1	1	3562
KEGG_VIBRIO_CHOLERAE_INFECTION	49	-0.226003	-0.773781	0.871744	1	1	1351
KEGG_VIRAL_MYOCARDITIS	42	-0.232299	-0.771852	0.797595	1	1	3237
KEGG_TIGHT_JUNCTION	108	-0.208545	-0.770265	0.920082	1	1	1389
KEGG_GLUTATHIONE_METABOLISM	41	-0.23931	-0.770084	0.827451	1	1	2976
KEGG_VEGF_SIGNALING_PATHWAY	67	-0.219535	-0.763797	0.877301	1	1	801
KEGG_AMINOACYL_TRNA_BIOSYNTHESIS	17	-0.251793	-0.759197	0.78252	1	1	3544
KEGG_PATHOGENIC_ESCHERICHIA_COLI_INFECTION	42	-0.24812	-0.757138	0.789583	1	1	3801
KEGG_RNA_POLYMERASE	21	-0.280405	-0.732707	0.770459	1	1	2912
KEGG_NOD_LIKE_RECEPTOR_SIGNALING_PATHWAY	44	-0.200983	-0.682404	0.98125	1	1	2968
KEGG_MTOR_SIGNALING_PATHWAY	41	-0.185635	-0.652482	0.891348	1	1	2390
KEGG_O_GLYCAN_BIOSYNTHESIS	21	-0.272021	-0.646715	0.952286	1	1	1569
KEGG_PROGESTERONE_MEDIATED_OOCYTE_MATURATION	70	-0.182769	-0.643582	0.971134	1	1	2004
KEGG_REGULATION_OF_AUTOPHAGY	16	-0.199081	-0.634746	0.921371	1	1	11519
KEGG_B_CELL_RECEPTOR_SIGNALING_PATHWAY	61	-0.189625	-0.608951	0.985011	1	1	1888
KEGG_SPLICEOSOME	104	-0.174404	-0.552601	0.90239	1	1	4211
KEGG_RIBOSOME	41	-0.270495	-0.545115	0.894309	1	1	5029
KEGG_PROTEASOME	39	-0.193123	-0.502457	0.91018	1	1	11609
KEGG_RNA_DEGRADATION	42	-0.145509	-0.464765	0.972056	1	1	11011
KEGG_ACUTE_MYELOID_LEUKEMIA	48	-0.143948	-0.461262	0.99177	1	1	2770
KEGG_ALDOSTERONE_REGULATED_SODIUM_REABSORPTION	36	-0.134161	-0.411225	1	1	1	12454
KEGG_PARKINSONS_DISEASE	77	-0.159709	-0.389165	0.949393	0.998036	1	4352

## Sheet: S-table 4
exposure_name	outcome_name	snp_id	chromosome	position	effect_allele	other_allele	beta	se	p_value	eaf	f_statistic
Ephx2|| id:eqtl-a-ENSG00000120915	Cbr4|| id:eqtl-a-ENSG00000145439	rs10276381	7	28190121	T	C	-0.0825013	0.0180299	4.73947e-06	0.124244	20.938
Ephx2|| id:eqtl-a-ENSG00000120915	Cbr4|| id:eqtl-a-ENSG00000145439	rs10944479	6	90880393	A	G	-0.0776404	0.0155854	6.29956e-07	0.176852	24.8164
Ephx2|| id:eqtl-a-ENSG00000120915	Cbr4|| id:eqtl-a-ENSG00000145439	rs13325613	3	46298373	T	G	0.118521	0.0212624	2.4896e-08	0.0854911	31.0718
Ephx2|| id:eqtl-a-ENSG00000120915	Cbr4|| id:eqtl-a-ENSG00000145439	rs1386622	4	38372055	G	T	0.0690002	0.0126111	4.45985e-08	0.666547	29.9361
Ephx2|| id:eqtl-a-ENSG00000120915	Cbr4|| id:eqtl-a-ENSG00000145439	rs2412973	22	30529631	A	C	0.0686214	0.0119165	8.49141e-09	0.466354	33.1605
Ephx2|| id:eqtl-a-ENSG00000120915	Cbr4|| id:eqtl-a-ENSG00000145439	rs4530903	6	32581889	T	C	0.0988247	0.0191051	2.30861e-07	0.108676	26.7567
Ephx2|| id:eqtl-a-ENSG00000120915	Cbr4|| id:eqtl-a-ENSG00000145439	rs55908509	19	16442019	A	G	-0.0636274	0.0126619	5.0291e-07	0.3284	25.2517
Ephx2|| id:eqtl-a-ENSG00000120915	Cbr4|| id:eqtl-a-ENSG00000145439	rs6890853	5	35852311	A	G	0.0729092	0.0133697	4.94709e-08	0.27143	29.7387
Fuca2 || id:eqtl-a-ENSG00000001036	Cbr4|| id:eqtl-a-ENSG00000145439	rs1375493	2	182323766	A	G	0.05411	0.011997	6.47053e-06	0.565077	20.3428
Fuca2 || id:eqtl-a-ENSG00000001036	Cbr4|| id:eqtl-a-ENSG00000145439	rs2239630	14	23589349	G	A	0.05285	0.0119039	9.0043e-06	0.519173	19.7111
Fuca2 || id:eqtl-a-ENSG00000001036	Cbr4|| id:eqtl-a-ENSG00000145439	rs3811444	1	248039451	T	C	0.0636853	0.0125743	4.09261e-07	0.337611	25.6514
P2ry12|| id:eqtl-a-ENSG00000169313	Cbr4|| id:eqtl-a-ENSG00000145439	rs10820606	9	99192919	C	A	-0.0863302	0.013979	6.58294e-10	0.236914	38.1393
P2ry12|| id:eqtl-a-ENSG00000169313	Cbr4|| id:eqtl-a-ENSG00000145439	rs10876550	12	54712308	A	G	-0.116309	0.0120618	5.28324e-22	0.590064	92.9828
P2ry12|| id:eqtl-a-ENSG00000169313	Cbr4|| id:eqtl-a-ENSG00000145439	rs114694170	5	88180196	C	T	-0.199525	0.0266766	7.45418e-14	0.0523176	55.9414
P2ry12|| id:eqtl-a-ENSG00000169313	Cbr4|| id:eqtl-a-ENSG00000145439	rs13043612	20	4132364	G	C	0.0682729	0.0128214	1.0106e-07	0.313057	28.3547
P2ry12|| id:eqtl-a-ENSG00000169313	Cbr4|| id:eqtl-a-ENSG00000145439	rs1434282	1	199010721	T	C	0.0782517	0.0131182	2.44332e-09	0.711362	35.5827
P2ry12|| id:eqtl-a-ENSG00000169313	Cbr4|| id:eqtl-a-ENSG00000145439	rs342296	7	106372903	A	G	0.0941452	0.011961	3.52371e-15	0.441001	61.9529
P2ry12|| id:eqtl-a-ENSG00000169313	Cbr4|| id:eqtl-a-ENSG00000145439	rs6136489	20	1923734	G	T	-0.0724518	0.0125109	6.98844e-09	0.344366	33.5368
P2ry12|| id:eqtl-a-ENSG00000169313	Cbr4|| id:eqtl-a-ENSG00000145439	rs6993770	8	106581528	T	A	-0.0930586	0.0133226	2.84839e-12	0.273922	48.7905
P2ry12|| id:eqtl-a-ENSG00000169313	Cbr4|| id:eqtl-a-ENSG00000145439	rs8073060	17	33875262	A	T	-0.106749	0.0128873	1.19702e-16	0.305723	68.6126

## Sheet: S-table 5
exposure_name	outcome_name	mr_method	num_snps	or_value	or_lci95	or_uci95	or_95ci	p_value
Ephx2	Cbr4	Inverse variance weighted	8	0.865191	0.758375	0.987052	0.87 (0.76, 0.99)	0.031
Ephx2	Cbr4	MR Egger	8	0.6891	0.332799	1.42686	0.69 (0.33, 1.43)	0.355
Ephx2	Cbr4	Weighted median	8	0.823266	0.696172	0.973562	0.82 (0.70, 0.97)	0.023
Ephx2	Cbr4	Simple mode	8	0.815707	0.643706	1.03367	0.82 (0.64, 1.03)	0.136
Ephx2	Cbr4	Weighted mode	8	0.815707	0.630549	1.05524	0.82 (0.63, 1.06)	0.165
Fuca2	Cbr4	Inverse variance weighted	3	1.20587	0.792079	1.83584	1.21 (0.79, 1.84)	0.383
Fuca2	Cbr4	MR Egger	3	43.4277	2.40761	783.337	43.43 (2.41, 783.34)	0.237
Fuca2	Cbr4	Weighted median	3	0.949193	0.657432	1.37043	0.95 (0.66, 1.37)	0.781
Fuca2	Cbr4	Simple mode	3	0.946656	0.629849	1.42281	0.95 (0.63, 1.42)	0.817
Fuca2	Cbr4	Weighted mode	3	0.946656	0.631512	1.41907	0.95 (0.63, 1.42)	0.816
P2ry12	Cbr4	Inverse variance weighted	9	0.98183	0.896258	1.07557	0.98 (0.90, 1.08)	0.693
P2ry12	Cbr4	MR Egger	9	1.06633	0.739253	1.53811	1.07 (0.74, 1.54)	0.741
P2ry12	Cbr4	Weighted median	9	0.994543	0.889619	1.11184	0.99 (0.89, 1.11)	0.923
P2ry12	Cbr4	Simple mode	9	1.03587	0.875981	1.22494	1.04 (0.88, 1.22)	0.691
P2ry12	Cbr4	Weighted mode	9	1.03029	0.870577	1.21929	1.03 (0.87, 1.22)	0.737

## Sheet: S-table 6
exposure	outcome	method	Q	Q_df	Q_pval
Ephx2|| id:eqtl-a-ENSG00000120915	Cbr4|| id:eqtl-a-ENSG00000145439	MR Egger	0.951463	6	0.987385
Ephx2|| id:eqtl-a-ENSG00000120915	Cbr4|| id:eqtl-a-ENSG00000145439	Inverse variance weighted	1.33972	7	0.987347
Fuca2 || id:eqtl-a-ENSG00000001036	Cbr4|| id:eqtl-a-ENSG00000145439	MR Egger	0.0953124	1	0.757529
Fuca2 || id:eqtl-a-ENSG00000001036	Cbr4|| id:eqtl-a-ENSG00000145439	Inverse variance weighted	6.03463	2	0.0489325
P2ry12|| id:eqtl-a-ENSG00000169313	Cbr4|| id:eqtl-a-ENSG00000145439	MR Egger	2.46005	7	0.930075
P2ry12|| id:eqtl-a-ENSG00000169313	Cbr4|| id:eqtl-a-ENSG00000145439	Inverse variance weighted	2.66804	8	0.953434

## Sheet: S-table 7
exposure	outcome	egger_intercept	se	pval
Ephx2|| id:eqtl-a-ENSG00000120915	Cbr4|| id:eqtl-a-ENSG00000145439	0.0178363	0.0286252	0.556147
Fuca2 || id:eqtl-a-ENSG00000001036	Cbr4|| id:eqtl-a-ENSG00000145439	-0.204465	0.0838979	0.247886
P2ry12|| id:eqtl-a-ENSG00000169313	Cbr4|| id:eqtl-a-ENSG00000145439	-0.00818196	0.0179406	0.662161

## Sheet: S-table 8
Mixture	B cells naive	B cells memory	Plasma cells	T cells CD8	T cells CD4 naive	T cells CD4 memory resting	T cells CD4 memory activated	T cells follicular helper	T cells regulatory (Tregs)	T cells gamma delta	NK cells resting	NK cells activated	Monocytes	Macrophages M0	Macrophages M1	Macrophages M2	Dendritic cells resting	Dendritic cells activated	Mast cells resting	Mast cells activated	Eosinophils	Neutrophils
GSM786967_con	0	0.0206748	0	0	0.0412801	0.32156	0	0	0.105595	0	0.0551655	0.12041	0.0813677	0	0.0635133	0.0609844	0	0	0	0	0.12945	0
GSM786968_con	0	0.0419263	0.00140979	0	0	0.498853	0	0	0.121042	0	0.131974	0.0465372	0	0.132434	0	0	0	0	0	0	0	0.0258244
GSM786969_con	0	0.0707205	0	0	0	0.420184	0	0	0.171825	0	0.0737177	0.0385585	0	0.181156	0.00215966	0	0.0206343	0	0.0210446	0	0	0
GSM786973_con	0	0.0863545	0	0	0	0.446159	0	0	0.0853209	0	0.0810347	0.0679026	0	0.0748893	0.00622665	0	0.0668398	0	0.0175385	0	0.0677338	0
GSM786974_con	0.116728	0	0	0.154864	0	0.147288	0	0.13593	0	0	0.147204	0.0502896	0.0591033	0	0	0.0189876	0	0	0	0.042529	0.127077	0
GSM786975_con	0.190063	0	0	0.0866176	0	0.153796	0	0.113428	0.0459362	0	0.0864397	0.0780329	0.0555602	0	0.0161121	0.0012128	0	0	0	0.0596636	0.113138	0
GSM786980_con	0.0699089	0	0	0.200246	0	0.0949091	0	0.126905	0	0	0.19571	0	0.0475164	0	0	0.0527538	0	0	0	0.0920608	0.11999	0
GSM786981_con	0	0.0662494	0	0	0	0.35643	0	0	0.125211	0	0.151321	0.0582756	0	0.146638	0.00423867	0	0	0	0.086267	0	0	0.00536904
GSM786982_con	0	0.0264104	0	0	0	0.457895	0	0	0.108032	0	0.190101	0.0112757	0.00205561	0.142236	0.0122789	0	0.012455	0	0	0.00955813	0	0.0277026
GSM786983_con	0.148189	0	0	0.00287888	0.0487054	0.197094	0	0.0526408	0	0	0.219011	0	0.0489288	0	0	0.0305345	0	0	0	0.0897399	0.162277	0
GSM786987_con	0.0607857	0	0	0	0.170502	0.100408	0	0	0.00301677	0	0.169577	0	0	0	0.00672161	0.120474	0	0	0	0.058927	0.309587	0
GSM786988_con	0.188529	0	0	0.166003	0.0429548	0.0386505	0	0	0	0	0.173758	0	0.0597851	0	0	0.0492487	0	0	0	0.0388878	0.242182	0
GSM786989_con	0	0.0939288	0	0	0.25145	0.174623	0	0	0.0529988	0	0.0674949	0.0677063	0.0655785	0	0	0.0852067	0	0	0	0	0.141013	0
GSM786993_con	0.135068	0	0	0.0752683	0.118947	0.0954708	0	0	0	0	0.179286	0	0.057739	0	0.00929655	0.102074	0	0	0	0.0288604	0.19799	0
GSM786994_con	0	0.164225	0	0	0.182763	0.168155	0	0	0	0	0.142822	0.0475867	0.0777927	0	0	0.115462	0	0	0	0.0151671	0.0860267	0
GSM786995_con	0.155046	0	0	0.0642059	0.180884	0.0101876	0	0	0	0	0.154992	0	0.0673409	0	0.0137725	0.0567465	0	0	0	0.0452039	0.251621	0
GSM786999_con	0.133778	0	0	0.103787	0.0637899	0.0590489	0	0	0.0533012	0	0.133814	0.0345782	0.0550355	0	0	0.0531747	0	0	0	0.0577631	0.25193	0
GSM787000_con	0.107486	0	0	0	0.0749993	0.229832	0	0	0	0	0.215543	0	0.0381238	0	0	0.0809191	0	0	0	0.0539562	0.19914	0
GSM787001_con	0.0575491	0	0	0.128404	0.11692	0	0	0.0383415	0	0	0.191278	0	0.0698863	0	0	0.0506996	0	0	0	0.0709056	0.276016	0
GSM787002_con	0.0478946	0	0	0.147582	0.00671938	0.0848738	0	0.0946522	0	0	0.140205	0.0114005	0.0677781	0	0	0.124987	0	0	0	0.0720655	0.201841	0
GSM787004_con	0	0.0563184	0	0	0.36672	0	0	0.0149548	0.129001	0	0.0785869	0.0524676	0	0	0	0.086193	0	0	0	0.0736468	0.142112	0
GSM787006_con	0	0.248732	0.00661656	0	0.242234	0.128046	0	0	0.112815	0	0	0.081238	0	0.0340236	0.00232395	0.037778	0.0140507	0	0.0702916	0	0.0135505	0.00829978
GSM787008_con	0	0.149232	0	0	0.235433	0	0	0.0801004	0.0469393	0	0	0.0629361	0.0268826	0	0	0.152841	0	0	0	0.012704	0.232932	0
GSM787010_con	0	0.0277431	0	0	0.207345	0.0391071	0	0.100578	0.0637139	0	0.0559448	0.0495163	0	0	0	0.241465	0	0	0	0.0703631	0.144224	0
GSM787012_con	0	0.275604	0.0166659	0	0.17947	0.0747988	0	0	0.0829784	0	0	0.119096	0	0.040213	0.00519137	0.0544947	0	0	0.127535	0	0.0148585	0.00909512
GSM787014_con	0	0.232115	0	0	0.260753	0.0347949	0	0.0412472	0.0753378	0	0	0.0881906	0.0100719	0	0	0.0518357	0	0	0	0.0541493	0.151504	0
GSM787016_con	0	0.245005	0	0	0.0253654	0.263844	0	0	0.0872935	0	0.00186352	0.150059	0	0.0493209	0.00838342	0.0585562	0	0	0.104115	0	0.00619459	0
GSM787018_con	0	0.227522	0.0293836	0	0	0.36832	0	0	0.0986498	0	0.0664614	0.071297	0	0.00599566	0	0.0868301	0	0	0.0455405	0	0	0
GSM787020_con	0	0.209259	0	0	0.292753	0.10986	0	0	0.100859	0	0	0.143114	0	0.0540828	0.00432936	0.0445502	0	0	0.0376662	0	0	0.00352591
GSM787022_con	0	0.245049	0.00441302	0	0.0350022	0.234864	0	0	0.0983867	0	0.0492151	0.0941391	0	0.0750512	0.00560594	0.00778754	0	0	0.129836	0	0.0182877	0.00236311
GSM787024_con	0.00754121	0	0	0	0.246982	0	0	0.0333567	0.202467	0	0	0.125108	0	0.0559048	0	0.0868701	0	0	0	0.0557598	0.173684	0.0123282
GSM787026_con	0.175635	0	0	0	0.319353	0	0	0	0.160358	0	0	0.101189	0	0	0	0.176683	0	0	0	0	0.0667811	0
GSM787028_con	0	0.03531	0	0	0.314537	0	0	0	0.273165	0	0	0.00488787	0	0	0	0.253193	0	0	0	0.0578654	0.0214104	0.0396317
GSM787030_con	0	0.186163	0	0	0.301407	0	0	0	0.118066	0	0	0.1183	0	0.0431328	0	0.0873359	0	0	0.132001	0	0.0135952	0
GSM787032_con	0	0.0995107	0.00386322	0	0.236148	0	0	0	0.0747436	0	0	0.207821	0	0.0563585	0	0.0885134	0	0	0.215278	0	0.0177642	0
GSM787034_con	0	0.211926	0.0117984	0	0.248321	0.0317592	0	0	0.166261	0	0	0.134898	0	0.0363469	0.00495891	0.0526153	0.0480208	0	0.045097	0	0.0079976	0
GSM787036_con	0	0.172602	0.00671924	0	0.229932	0.126916	0	0	0.121149	0	0	0.148253	0	0.0736323	0.00245163	0.0304923	0	0	0.0694514	0	0.0184002	0
GSM787038_con	0	0.223229	0.00050627	0	0.269368	0	0	0.0335203	0.139827	0	0	0.150916	0	0.0978821	0	0	0	0	0.084752	0	0	0
GSM787040_con	0	0.0820646	0.000174313	0	0.277341	0	0	0.0251522	0.059476	0	0	0.180392	0	0.0683641	0	0.0608913	0	0	0.226924	0	0.00696985	0.0122503
GSM787042_con	0	0.262028	0	0	0.247947	0.0098199	0	0.0853124	0.0254654	0	0	0.129259	0	0	0	0.190935	0	0	0	0	0	0.0492335
GSM787044_con	0.159802	0	0	0	0.273238	0	0	0.0163061	0.155948	0	0	0.130867	0.00813512	0.0669313	0	0.0564466	0	0	0	0	0.132326	0
GSM787046_con	0.135606	0	0	0	0.263427	0	0	0	0.176648	0	0	0.112193	0.0291494	0.10566	0	0	0	0	0	0	0.177316	0
GSM787048_con	0	0.237783	0	0	0.278124	0.0502621	0	0	0.0867841	0	0.0696192	0	0.023511	0	0	0.24174	0	0	0	0.0121762	0	0
GSM787050_con	0	0.136026	0	0	0.441234	0	0	0	0.0671481	0	0	0.0440768	0	0	0	0.211587	0	0	0	0	0.0593513	0.0405768
GSM787052_con	0.181928	0	0	0	0.295221	0	0	0	0.188008	0	0	0.11495	0.0152031	0.0552359	0.00107164	0.0261	0	0	0	0.0144122	0.10787	0
GSM787054_con	0	0.121061	0.00247544	0	0.280486	0	0	0	0.105774	0	0	0.198005	0	0.0718376	0	0.0797177	0	0	0.136476	0	0	0.00416682
GSM787056_con	0.125062	0	0	0	0.271212	0	0	0.002686	0.112497	0	0	0.176221	0.0274711	0.0593811	0	0.0236504	0	0	0	0	0.201819	0
GSM787057_con	0	0.160675	0	0	0.44929	0	0	0	0.0813899	0	0.0438428	0.02409	0	0	0	0.183627	0	0	0	0	0	0.057086
GSM787059_con	0	0.218457	0	0	0.381754	0	0	0	0.106125	0	0.016387	0.0857657	0.0480176	0.0276744	0	0	0	0	0	0.0010716	0.114748	0
GSM786964_tre	0.243427	0	0	0.104708	0.0396202	0.0112367	0	0.105312	0	0	0.171028	0.0233869	0.0564631	0	0	0.05071	0	0	0	0.0624048	0.131703	0
GSM786965_tre	0.103866	0	0	0	0.0858533	0.115416	0	0.165845	0	0	0.153522	0.06943	0.0400009	0	0	0.00509018	0	0	0	0.0450406	0.215936	0
GSM786966_tre	0.140237	0	0	0.116811	0	0.105728	0	0.128994	0	0	0.190069	0.045313	0.0608715	0	0.00132485	0	0	0	0	0.0355128	0.175139	0
GSM786970_tre	0.258934	0	0	0	0.0829988	0.0557157	0	0.079105	0	0	0.161861	0.00594069	0.0374471	0	0.00507611	0.0678773	0	0	0	0.0524614	0.192583	0
GSM786971_tre	0.119637	0	0	0.0298716	0.0581002	0.141144	0	0.0558659	0	0	0.248826	0	0.0355388	0	0	0.0184421	0	0	0	0.084224	0.20835	0
GSM786972_tre	0.0796891	0	0	0	0.4214	0	0	0	0.0652078	0	0.179456	0	0.0197286	0	0	0.0297211	0	0	0	0.0486512	0.156146	0
GSM786976_tre	0.173431	0	0	0.0806218	0	0.14846	0	0.136445	0	0	0.169628	0	0.0480432	0	0	0.0031916	0	0	0	0.0586358	0.181543	0
GSM786977_tre	0.184192	0	0	0	0.207993	0	0	0.0764847	0	0	0.145122	0.038759	0.0395048	0	0.0159472	0.069747	0	0	0	0.0397378	0.182513	0
GSM786978_tre	0.177165	0	0	0	0	0.220746	0	0.101638	0	0	0.177529	0	0.0272766	0	0	0.0269001	0	0	0	0.0776231	0.191122	0
GSM786979_tre	0.221228	0	0	0.162768	0	0.170414	0	0.108676	0	0	0.136176	0.0146659	0.0152867	0	0	0.0357619	0	0	0	0.0562368	0.0787855	0
GSM786984_tre	0.280739	0	0	0.0977602	0.0381556	0.0848708	0	0	0	0	0.125557	0.0180849	0.0598626	0	0	0.0627832	0	0	0	0.0510823	0.181105	0
GSM786985_tre	0.189348	0	0	0.139638	0.0919836	0	0	0.0418546	0	0	0.104086	0.0131578	0.0536799	0	0	0.0604063	0	0	0	0.0245302	0.281316	0
GSM786986_tre	0.333673	0	0	0.0931335	0.0368402	0.0144898	0	0.0211031	0.0240378	0	0.0801083	0.0405588	0.0456436	0	0.0018472	0.0401741	0	0	0	0.0382324	0.230159	0
GSM786990_tre	0.210603	0	0	0.0855378	0.177408	0	0	0.00586408	0	0	0.136859	0	0.043147	0	0	0.0738061	0	0	0	0.0493447	0.21743	0
GSM786991_tre	0.231747	0	0	0.0727362	0.203172	0	0	0	0	0	0.174288	0	0.0546907	0	0.00476349	0.0517641	0	0	0	0.0320853	0.174754	0
GSM786992_tre	0.117013	0	0	0.118714	0.194981	0	0	0	0.0255893	0	0.112952	0	0.0177556	0	0.0107789	0.0947566	0	0	0	0.0311145	0.276344	0
GSM786996_tre	0.102158	0	0	0.110285	0.107839	0.085521	0	0	0	0	0.188767	0	0.0630997	0	0.00071793	0.0792252	0	0	0	0.039579	0.222809	0
GSM786997_tre	0.282852	0	0	0.0949135	0.0570056	0.0325027	0	0	0	0	0.175786	0	0.0661621	0	0	0.0276443	0	0	0	0.0962883	0.166845	0
GSM786998_tre	0	0.127375	0	0	0.106319	0.168622	0	0	0.00106894	0	0.221418	0.00630791	0	0	0	0.194859	0	0	0	0	0.156341	0.0176886
GSM787003_tre	0	0.233703	0.00255741	0	0.144392	0.140227	0	0.0562322	0.0360569	0	0	0.153368	0	0.0542875	0	0.0188213	0	0	0.15818	0	0	0.00217635
GSM787005_tre	0	0.285264	0	0	0.257392	0.0688873	0	0	0.0392615	0	0	0.0893401	0	0.054995	0.00080777	0.0544159	0	0	0	0	0.149636	0
GSM787007_tre	0	0.194828	0.00432471	0	0	0.328772	0	0	0.0423449	0	0	0.181444	0	0.0728406	0.00605919	0.0151218	0	0	0.148931	0	0.00533419	0
GSM787009_tre	0	0.171722	0	0	0.275044	0	0	0.137857	0.0628146	0	0.0113559	0.0637369	0	0.0180454	0.00407654	0.0712532	0	0	0	0.0758253	0.108269	0
GSM787011_tre	0	0.216145	0	0	0.326542	0	0	0	0.0663805	0	0.00390355	0.0608331	0.0167284	0.119316	0	0.0180121	0	0	0	0.0450944	0.127044	0
GSM787013_tre	0	0.0713111	0	0	0.374403	0	0	0	0.110537	0	0.0157082	0.0813839	0	0	0	0.0785939	0	0	0	0.0552559	0.212806	0
GSM787015_tre	0	0.240932	0	0	0	0.240006	0	0	0.0882156	0	0	0.170694	0	0.0498112	0.000998714	0.0532271	0.00427041	0	0.145333	0	0.00608629	0.000426219
GSM787017_tre	0	0.190301	0	0	0.341914	0.0307019	0	0	0.0842897	0	0.0586534	0.033224	0	0	0	0.0633703	0	0	0	0.0678891	0.129657	0
GSM787019_tre	0	0.202684	0	0	0.198539	0.0450105	0	0.130888	0	0	0.0388748	0.0516463	0.0481236	0	0	0.0611706	0	0	0	0.0207708	0.202292	0
GSM787021_tre	0	0.230662	0	0	0.22324	0.0530121	0	0.0182756	0.0929271	0	0.0266484	0.0613049	0.00539525	0	0.00700557	0.0431195	0	0	0	0.0668138	0.171595	0
GSM787023_tre	0.153017	0	0	0	0.0215165	0.250411	0	0	0.225115	0	0.0256049	0.111115	0	0	0.00348255	0.200538	0	0	0	0.00920008	0	0
GSM787025_tre	0.113844	0	0	0	0.241376	0.129703	0	0	0.14861	0	0.0445529	0.0174401	0	0	0.0309135	0.241843	0	0	0	0	0.0317187	0
GSM787027_tre	0.209192	0	0	0	0.0862149	0.149139	0	0.00588892	0.178052	0	0.0800294	0.0586823	0	0	0.00749086	0.225311	0	0	0	0	0	0
GSM787029_tre	0.0722392	0	0	0	0.195828	0.0453877	0	0.109508	0.0945081	0	0.116275	0.0778893	0	0	0.0244452	0.257222	0	0	0	0.00669706	0	0
GSM787031_tre	0.252234	0	0	0	0.159887	0.0675501	0	0	0.12746	0	0.0580573	0.113447	0	0	0	0.221365	0	0	0	0	0	0
GSM787033_tre	0	0.126249	0	0	0.103389	0.0940334	0	0.0543414	0.216032	0	0.120496	0.0355196	0	0	0.0146942	0.215941	0	0	0	0.0193031	0	0
GSM787035_tre	0	0.104273	0.0111287	0	0.229823	0.124384	0	0.00362005	0.0730816	0	0	0.166988	0	0.0677894	0	0.00906597	0	0	0.179415	0	0.0296372	0.000795213
GSM787037_tre	0	0.0828131	0.00564872	0	0.396654	0	0	0	0.130708	0	0	0.172116	0	0.0908883	0.0109953	0.00189483	0.0157438	0	0.0785963	0	0.0139417	0
GSM787039_tre	0.280649	0	0	0	0.0669279	0.0942426	0	0	0.134533	0	0.0371501	0.135181	0	0	0	0.210207	0	0	0	0	0.0411096	0
GSM787041_tre	0	0.11077	0.0031736	0	0.266769	0.00368907	0	0.0236722	0.0482254	0	0	0.199945	0	0.0667882	0.0066928	0.0989063	0.0208069	0	0.137013	0	0.0135495	0
GSM787043_tre	0	0	0	0	0.401216	0	0	0	0.13857	0	0	0.151464	0	0.0146587	0.00467841	0.0795545	0	0	0	0	0.17207	0.0377871
GSM787045_tre	0	0.105653	0.0147207	0	0.241397	0.0323738	0	0.00241976	0.0485574	0	0	0.183305	0	0.05565	0.000106596	0.0896177	0.00221503	0	0.15528	0	0.0687041	0
GSM787047_tre	0	0.129518	0	0	0.424121	0	0	0.0108535	0.0303931	0	0	0.147666	0	0	0	0.148614	0	0	0	0	0.0487936	0.0600416
GSM787049_tre	0	0.151362	0	0	0.325929	0	0	0.0732085	0.0625688	0	0.0149381	0.140069	0	0	0	0.159508	0	0	0	0	0.0424499	0.029968
GSM787051_tre	0	0.151412	0	0	0.250651	0	0	0.0129388	0.0840345	0	0	0.219413	0	0	0	0.171347	0	0	0	0	0.0254371	0.0847669
GSM787053_tre	0	0.158083	0	0	0.381512	0.137728	0	0	0.0520058	0	0	0.104839	0	0	0	0.14338	0	0	0	0	0	0.0224519
GSM787055_tre	0	0.0894326	0.0111712	0	0.325571	0	0	0.0118801	0.0808737	0	0	0.141741	0	0.0771183	0	0.0564461	0.0145241	0	0.162312	0	0.0289297	0
GSM787058_tre	0.0652162	0	0	0	0.382072	0	0	0.00918427	0.183302	0	0	0.150255	0	0	0.00237716	0.0522271	0	0	0	0.0247598	0.130606	0

## Sheet: S-table 9
exposure_name	outcome_name	snp_id	chromosome	position	effect_allele	other_allele	beta	se	p_value	eaf	f_statistic
Resting CD4 regulatory T cell %CD4 regulatory T cell || id:ebi-a-GCST90001481	Alcohol use disorder, ICD-based || id:finn-b-AUD	rs10059100	5	120100784	G	A	-0.1194	0.02467	1.357e-06	0.3224	23.4245
Resting CD4 regulatory T cell %CD4 regulatory T cell || id:ebi-a-GCST90001481	Alcohol use disorder, ICD-based || id:finn-b-AUD	rs112553628	2	38077329	G	A	0.2951	0.06128	1.53801e-06	0.0352	23.19
Resting CD4 regulatory T cell %CD4 regulatory T cell || id:ebi-a-GCST90001481	Alcohol use disorder, ICD-based || id:finn-b-AUD	rs116850494	13	60389778	A	G	0.4351	0.09531	5.16797e-06	0.0145	20.8402
Resting CD4 regulatory T cell %CD4 regulatory T cell || id:ebi-a-GCST90001481	Alcohol use disorder, ICD-based || id:finn-b-AUD	rs12133465	1	195430336	G	A	0.7179	0.1158	6.33097e-10	0.0096	38.4336
Resting CD4 regulatory T cell %CD4 regulatory T cell || id:ebi-a-GCST90001481	Alcohol use disorder, ICD-based || id:finn-b-AUD	rs12722496	10	6096667	G	A	-0.2244	0.0482	3.34603e-06	0.0611	21.6746
Resting CD4 regulatory T cell %CD4 regulatory T cell || id:ebi-a-GCST90001481	Alcohol use disorder, ICD-based || id:finn-b-AUD	rs12993274	2	42378770	C	A	-0.1476	0.0323	5.05697e-06	0.1481	20.8818
Resting CD4 regulatory T cell %CD4 regulatory T cell || id:ebi-a-GCST90001481	Alcohol use disorder, ICD-based || id:finn-b-AUD	rs138463974	12	132114547	G	A	0.7514	0.1662	6.32601e-06	0.0047	20.44
Resting CD4 regulatory T cell %CD4 regulatory T cell || id:ebi-a-GCST90001481	Alcohol use disorder, ICD-based || id:finn-b-AUD	rs138915779	1	190079170	A	C	1.793	0.2061	4.92833e-18	0.0035	75.6841
Resting CD4 regulatory T cell %CD4 regulatory T cell || id:ebi-a-GCST90001481	Alcohol use disorder, ICD-based || id:finn-b-AUD	rs138960714	4	123422719	C	A	2.013	0.4545	9.71203e-06	0.0006	19.6164
Resting CD4 regulatory T cell %CD4 regulatory T cell || id:ebi-a-GCST90001481	Alcohol use disorder, ICD-based || id:finn-b-AUD	rs139681117	2	23924920	T	C	0.2445	0.05221	2.93697e-06	0.0528	21.9306
Resting CD4 regulatory T cell %CD4 regulatory T cell || id:ebi-a-GCST90001481	Alcohol use disorder, ICD-based || id:finn-b-AUD	rs147071297	1	191648600	A	G	1.292	0.1788	6.13762e-13	0.0039	52.2144
Resting CD4 regulatory T cell %CD4 regulatory T cell || id:ebi-a-GCST90001481	Alcohol use disorder, ICD-based || id:finn-b-AUD	rs147958143	1	238096255	T	A	-0.4624	0.104	8.95097e-06	0.0111	19.7683
Resting CD4 regulatory T cell %CD4 regulatory T cell || id:ebi-a-GCST90001481	Alcohol use disorder, ICD-based || id:finn-b-AUD	rs150956189	1	214625781	C	T	2.691	0.5693	2.36701e-06	0.0003	22.3432
Resting CD4 regulatory T cell %CD4 regulatory T cell || id:ebi-a-GCST90001481	Alcohol use disorder, ICD-based || id:finn-b-AUD	rs17583875	1	197924770	A	G	2.714	0.2018	3.21514e-40	0.0029	180.875
Resting CD4 regulatory T cell %CD4 regulatory T cell || id:ebi-a-GCST90001481	Alcohol use disorder, ICD-based || id:finn-b-AUD	rs17607399	2	41884212	T	C	0.209	0.03723	2.14102e-08	0.1084	31.5142
Resting CD4 regulatory T cell %CD4 regulatory T cell || id:ebi-a-GCST90001481	Alcohol use disorder, ICD-based || id:finn-b-AUD	rs187089343	1	182091538	C	A	0.9806	0.1707	1.00399e-08	0.0047	33.0002
Resting CD4 regulatory T cell %CD4 regulatory T cell || id:ebi-a-GCST90001481	Alcohol use disorder, ICD-based || id:finn-b-AUD	rs192123974	11	13923816	T	C	1.588	0.3176	5.99501e-07	0.0016	25
Resting CD4 regulatory T cell %CD4 regulatory T cell || id:ebi-a-GCST90001481	Alcohol use disorder, ICD-based || id:finn-b-AUD	rs273421	8	132542825	C	G	-0.1329	0.02996	9.37001e-06	0.8356	19.6773
Resting CD4 regulatory T cell %CD4 regulatory T cell || id:ebi-a-GCST90001481	Alcohol use disorder, ICD-based || id:finn-b-AUD	rs60220946	1	193505625	T	C	0.4297	0.07742	3.079e-08	0.0212	30.8052
Resting CD4 regulatory T cell %CD4 regulatory T cell || id:ebi-a-GCST90001481	Alcohol use disorder, ICD-based || id:finn-b-AUD	rs61828007	1	203502968	G	A	0.3706	0.06927	9.34695e-08	0.0289	28.6233
Resting CD4 regulatory T cell %CD4 regulatory T cell || id:ebi-a-GCST90001481	Alcohol use disorder, ICD-based || id:finn-b-AUD	rs6751481	2	38897810	C	T	0.2946	0.02252	3.39782e-38	0.4709	171.131
Resting CD4 regulatory T cell %CD4 regulatory T cell || id:ebi-a-GCST90001481	Alcohol use disorder, ICD-based || id:finn-b-AUD	rs73124650	20	47523429	C	T	0.3448	0.07228	1.91501e-06	0.0249	22.7561
Resting CD4 regulatory T cell %CD4 regulatory T cell || id:ebi-a-GCST90001481	Alcohol use disorder, ICD-based || id:finn-b-AUD	rs7530076	1	195825276	A	G	-0.463	0.07456	5.95498e-10	0.9748	38.5612
Resting CD4 regulatory T cell %CD4 regulatory T cell || id:ebi-a-GCST90001481	Alcohol use disorder, ICD-based || id:finn-b-AUD	rs76109501	8	28323922	A	G	0.831	0.1867	8.77506e-06	0.0033	19.8113
Resting CD4 regulatory T cell %CD4 regulatory T cell || id:ebi-a-GCST90001481	Alcohol use disorder, ICD-based || id:finn-b-AUD	rs76584473	2	73109350	A	G	0.2968	0.06625	7.68794e-06	0.0304	20.0704
Resting CD4 regulatory T cell %CD4 regulatory T cell || id:ebi-a-GCST90001481	Alcohol use disorder, ICD-based || id:finn-b-AUD	rs78144227	1	203602440	A	G	0.2555	0.05701	7.66196e-06	0.0444	20.0854
Resting CD4 regulatory T cell %CD4 regulatory T cell || id:ebi-a-GCST90001481	Alcohol use disorder, ICD-based || id:finn-b-AUD	rs79670457	20	47437969	T	C	0.2321	0.04896	2.227e-06	0.0541	22.4733
Resting CD4 regulatory T cell %CD4 regulatory T cell || id:ebi-a-GCST90001481	Alcohol use disorder, ICD-based || id:finn-b-AUD	rs9274712	6	32637298	T	C	-0.1758	0.03533	6.79908e-07	0.3326	24.76
Resting CD4 regulatory T cell %CD4+ T cell || id:ebi-a-GCST90001482	Alcohol use disorder, ICD-based || id:finn-b-AUD	rs1084331	6	125213827	G	A	-0.1546	0.03375	4.81804e-06	0.8586	20.9832
Resting CD4 regulatory T cell %CD4+ T cell || id:ebi-a-GCST90001482	Alcohol use disorder, ICD-based || id:finn-b-AUD	rs112553628	2	38077329	G	A	0.2882	0.06287	4.72596e-06	0.0352	21.0136
Resting CD4 regulatory T cell %CD4+ T cell || id:ebi-a-GCST90001482	Alcohol use disorder, ICD-based || id:finn-b-AUD	rs113376235	16	75514711	A	C	0.3318	0.07267	5.153e-06	0.0278	20.8469
Resting CD4 regulatory T cell %CD4+ T cell || id:ebi-a-GCST90001482	Alcohol use disorder, ICD-based || id:finn-b-AUD	rs115383271	2	39367533	A	C	0.2552	0.0517	8.37202e-07	0.0541	24.3658
Resting CD4 regulatory T cell %CD4+ T cell || id:ebi-a-GCST90001482	Alcohol use disorder, ICD-based || id:finn-b-AUD	rs117680001	17	13652401	A	C	0.5355	0.117	4.91496e-06	0.0105	20.9482
Resting CD4 regulatory T cell %CD4+ T cell || id:ebi-a-GCST90001482	Alcohol use disorder, ICD-based || id:finn-b-AUD	rs12133465	1	195430336	G	A	0.6418	0.1191	7.59801e-08	0.0096	29.0386
Resting CD4 regulatory T cell %CD4+ T cell || id:ebi-a-GCST90001482	Alcohol use disorder, ICD-based || id:finn-b-AUD	rs12141656	1	189081342	G	T	0.6122	0.1213	4.72705e-07	0.0092	25.4721
Resting CD4 regulatory T cell %CD4+ T cell || id:ebi-a-GCST90001482	Alcohol use disorder, ICD-based || id:finn-b-AUD	rs138915779	1	190079170	A	C	1.439	0.2131	1.72108e-11	0.0035	45.5989
Resting CD4 regulatory T cell %CD4+ T cell || id:ebi-a-GCST90001482	Alcohol use disorder, ICD-based || id:finn-b-AUD	rs145833948	12	41804479	A	C	0.2778	0.05849	2.11602e-06	0.0425	22.558
Resting CD4 regulatory T cell %CD4+ T cell || id:ebi-a-GCST90001482	Alcohol use disorder, ICD-based || id:finn-b-AUD	rs147071297	1	191648600	A	G	1.123	0.1849	1.40001e-09	0.0039	36.888
Resting CD4 regulatory T cell %CD4+ T cell || id:ebi-a-GCST90001482	Alcohol use disorder, ICD-based || id:finn-b-AUD	rs147345848	14	69803533	T	C	-0.3187	0.07024	5.90595e-06	0.0273	20.5871
Resting CD4 regulatory T cell %CD4+ T cell || id:ebi-a-GCST90001482	Alcohol use disorder, ICD-based || id:finn-b-AUD	rs147958143	1	238096255	T	A	-0.5364	0.1072	5.938e-07	0.0111	25.0373
Resting CD4 regulatory T cell %CD4+ T cell || id:ebi-a-GCST90001482	Alcohol use disorder, ICD-based || id:finn-b-AUD	rs148054039	13	110095055	T	G	-0.2123	0.04663	5.47104e-06	0.0653	20.7286
Resting CD4 regulatory T cell %CD4+ T cell || id:ebi-a-GCST90001482	Alcohol use disorder, ICD-based || id:finn-b-AUD	rs150956189	1	214625781	C	T	2.897	0.5951	1.17999e-06	0.0003	23.6983
Resting CD4 regulatory T cell %CD4+ T cell || id:ebi-a-GCST90001482	Alcohol use disorder, ICD-based || id:finn-b-AUD	rs17165751	7	131301614	G	A	-0.1891	0.04141	5.11505e-06	0.0841	20.8532
Resting CD4 regulatory T cell %CD4+ T cell || id:ebi-a-GCST90001482	Alcohol use disorder, ICD-based || id:finn-b-AUD	rs17583875	1	197924770	A	G	2.309	0.2094	8.26228e-28	0.0029	121.589
Resting CD4 regulatory T cell %CD4+ T cell || id:ebi-a-GCST90001482	Alcohol use disorder, ICD-based || id:finn-b-AUD	rs17607399	2	41884212	T	C	0.1996	0.03805	1.64399e-07	0.1084	27.5177
Resting CD4 regulatory T cell %CD4+ T cell || id:ebi-a-GCST90001482	Alcohol use disorder, ICD-based || id:finn-b-AUD	rs188418491	19	777304	G	A	2.017	0.4421	5.21399e-06	0.0006	20.8147
Resting CD4 regulatory T cell %CD4+ T cell || id:ebi-a-GCST90001482	Alcohol use disorder, ICD-based || id:finn-b-AUD	rs192123974	11	13923816	T	C	1.539	0.3266	2.53799e-06	0.0016	22.2047
Resting CD4 regulatory T cell %CD4+ T cell || id:ebi-a-GCST90001482	Alcohol use disorder, ICD-based || id:finn-b-AUD	rs247636	5	142990496	A	G	-0.2906	0.06183	2.69501e-06	0.0361	22.0898
Resting CD4 regulatory T cell %CD4+ T cell || id:ebi-a-GCST90001482	Alcohol use disorder, ICD-based || id:finn-b-AUD	rs28401504	1	203497175	T	G	0.2405	0.05317	6.28001e-06	0.0524	20.4596
Resting CD4 regulatory T cell %CD4+ T cell || id:ebi-a-GCST90001482	Alcohol use disorder, ICD-based || id:finn-b-AUD	rs3016770	11	128694040	G	T	-0.1657	0.03691	7.34108e-06	0.8897	20.1538
Resting CD4 regulatory T cell %CD4+ T cell || id:ebi-a-GCST90001482	Alcohol use disorder, ICD-based || id:finn-b-AUD	rs34441774	22	49440757	A	G	-0.1445	0.03172	5.40406e-06	0.1621	20.7524
Resting CD4 regulatory T cell %CD4+ T cell || id:ebi-a-GCST90001482	Alcohol use disorder, ICD-based || id:finn-b-AUD	rs408686	2	39177320	A	C	-0.2655	0.03044	4.21988e-18	0.8142	76.0746
Resting CD4 regulatory T cell %CD4+ T cell || id:ebi-a-GCST90001482	Alcohol use disorder, ICD-based || id:finn-b-AUD	rs6751481	2	38897810	C	T	0.2762	0.0232	4.7841e-32	0.4709	141.733
Resting CD4 regulatory T cell %CD4+ T cell || id:ebi-a-GCST90001482	Alcohol use disorder, ICD-based || id:finn-b-AUD	rs72744142	15	81518947	A	G	-0.1499	0.03278	4.93503e-06	0.1507	20.9115
Resting CD4 regulatory T cell %CD4+ T cell || id:ebi-a-GCST90001482	Alcohol use disorder, ICD-based || id:finn-b-AUD	rs73579441	8	49024059	C	T	0.2055	0.04598	8.13299e-06	0.0716	19.975
Resting CD4 regulatory T cell %CD4+ T cell || id:ebi-a-GCST90001482	Alcohol use disorder, ICD-based || id:finn-b-AUD	rs7530076	1	195825276	A	G	-0.3827	0.07667	6.27697e-07	0.9748	24.9153
Resting CD4 regulatory T cell %CD4+ T cell || id:ebi-a-GCST90001482	Alcohol use disorder, ICD-based || id:finn-b-AUD	rs76384362	12	15365872	T	C	0.3703	0.0807	4.617e-06	0.0212	21.0552
Resting CD4 regulatory T cell %CD4+ T cell || id:ebi-a-GCST90001482	Alcohol use disorder, ICD-based || id:finn-b-AUD	rs79505492	11	79167993	G	A	-0.1913	0.04122	3.61002e-06	0.09	21.5384
Resting CD4 regulatory T cell %CD4+ T cell || id:ebi-a-GCST90001482	Alcohol use disorder, ICD-based || id:finn-b-AUD	rs79524476	19	40973561	G	C	0.1481	0.03202	3.86296e-06	0.1477	21.3928
Activated CD4 regulatory T cell %CD4 regulatory T cell || id:ebi-a-GCST90001487	Alcohol use disorder, ICD-based || id:finn-b-AUD	rs10897856	11	81359416	T	G	0.1158	0.02589	7.94694e-06	0.6676	20.0057
Activated CD4 regulatory T cell %CD4 regulatory T cell || id:ebi-a-GCST90001487	Alcohol use disorder, ICD-based || id:finn-b-AUD	rs11066188	12	112610714	A	G	-0.1254	0.02574	1.15001e-06	0.4658	23.7344
Activated CD4 regulatory T cell %CD4 regulatory T cell || id:ebi-a-GCST90001487	Alcohol use disorder, ICD-based || id:finn-b-AUD	rs11185398	1	104762898	G	A	-0.2394	0.05089	2.64698e-06	0.0615	22.1301
Activated CD4 regulatory T cell %CD4 regulatory T cell || id:ebi-a-GCST90001487	Alcohol use disorder, ICD-based || id:finn-b-AUD	rs115862633	2	229924038	G	T	-0.8837	0.192	4.30695e-06	0.0041	21.184
Activated CD4 regulatory T cell %CD4 regulatory T cell || id:ebi-a-GCST90001487	Alcohol use disorder, ICD-based || id:finn-b-AUD	rs117140551	19	23103264	T	A	0.3619	0.0751	1.509e-06	0.0285	23.2219
Activated CD4 regulatory T cell %CD4 regulatory T cell || id:ebi-a-GCST90001487	Alcohol use disorder, ICD-based || id:finn-b-AUD	rs117779957	8	19490663	T	C	0.1893	0.04224	7.69609e-06	0.0918	20.0841
Activated CD4 regulatory T cell %CD4 regulatory T cell || id:ebi-a-GCST90001487	Alcohol use disorder, ICD-based || id:finn-b-AUD	rs12441465	15	80970517	A	G	-0.3664	0.08117	6.58203e-06	0.0233	20.376
Activated CD4 regulatory T cell %CD4 regulatory T cell || id:ebi-a-GCST90001487	Alcohol use disorder, ICD-based || id:finn-b-AUD	rs138751156	1	77300547	C	T	0.2723	0.05492	7.49808e-07	0.0546	24.583
Activated CD4 regulatory T cell %CD4 regulatory T cell || id:ebi-a-GCST90001487	Alcohol use disorder, ICD-based || id:finn-b-AUD	rs138915779	1	190079170	A	C	-1.347	0.2241	2.06201e-09	0.0035	36.1286
Activated CD4 regulatory T cell %CD4 regulatory T cell || id:ebi-a-GCST90001487	Alcohol use disorder, ICD-based || id:finn-b-AUD	rs139502175	8	131952722	C	G	-0.3153	0.06883	4.78399e-06	0.0335	20.9842
Activated CD4 regulatory T cell %CD4 regulatory T cell || id:ebi-a-GCST90001487	Alcohol use disorder, ICD-based || id:finn-b-AUD	rs147071297	1	191648600	A	G	-0.964	0.1968	1.01501e-06	0.0039	23.9941
Activated CD4 regulatory T cell %CD4 regulatory T cell || id:ebi-a-GCST90001487	Alcohol use disorder, ICD-based || id:finn-b-AUD	rs16845263	2	161728621	T	C	0.9223	0.2041	6.43102e-06	0.0039	20.4201
Activated CD4 regulatory T cell %CD4 regulatory T cell || id:ebi-a-GCST90001487	Alcohol use disorder, ICD-based || id:finn-b-AUD	rs17583875	1	197924770	A	G	-1.532	0.2241	9.63163e-12	0.0029	46.7341
Activated CD4 regulatory T cell %CD4 regulatory T cell || id:ebi-a-GCST90001487	Alcohol use disorder, ICD-based || id:finn-b-AUD	rs2030207	15	92551913	C	T	0.1108	0.02437	5.63495e-06	0.4406	20.6713
Activated CD4 regulatory T cell %CD4 regulatory T cell || id:ebi-a-GCST90001487	Alcohol use disorder, ICD-based || id:finn-b-AUD	rs2356747	16	21252443	A	G	0.1908	0.04219	6.32295e-06	0.0946	20.4521
Activated CD4 regulatory T cell %CD4 regulatory T cell || id:ebi-a-GCST90001487	Alcohol use disorder, ICD-based || id:finn-b-AUD	rs34185703	3	94030311	A	G	0.1469	0.03152	3.28897e-06	0.1852	21.7206
Activated CD4 regulatory T cell %CD4 regulatory T cell || id:ebi-a-GCST90001487	Alcohol use disorder, ICD-based || id:finn-b-AUD	rs3793566	9	112150516	C	T	-0.1248	0.02777	7.26507e-06	0.263	20.1966
Activated CD4 regulatory T cell %CD4 regulatory T cell || id:ebi-a-GCST90001487	Alcohol use disorder, ICD-based || id:finn-b-AUD	rs55990322	3	124899665	G	A	-0.1369	0.03068	8.36797e-06	0.1957	19.9111
Activated CD4 regulatory T cell %CD4 regulatory T cell || id:ebi-a-GCST90001487	Alcohol use disorder, ICD-based || id:finn-b-AUD	rs7035176	9	119577258	C	G	0.1524	0.03107	9.78994e-07	0.1759	24.0595
Activated CD4 regulatory T cell %CD4 regulatory T cell || id:ebi-a-GCST90001487	Alcohol use disorder, ICD-based || id:finn-b-AUD	rs72969219	11	38338290	T	A	0.3286	0.07236	5.77298e-06	0.0297	20.6223
Activated CD4 regulatory T cell %CD4 regulatory T cell || id:ebi-a-GCST90001487	Alcohol use disorder, ICD-based || id:finn-b-AUD	rs73697379	8	106542599	A	G	0.1611	0.03504	4.44795e-06	0.1423	21.138
Activated CD4 regulatory T cell %CD4 regulatory T cell || id:ebi-a-GCST90001487	Alcohol use disorder, ICD-based || id:finn-b-AUD	rs7530076	1	195825276	A	G	0.4628	0.08043	9.517e-09	0.9748	33.1093
Activated CD4 regulatory T cell %CD4 regulatory T cell || id:ebi-a-GCST90001487	Alcohol use disorder, ICD-based || id:finn-b-AUD	rs75839545	3	174387584	C	T	0.3951	0.08349	2.30802e-06	0.0223	22.3947
Activated CD4 regulatory T cell %CD4 regulatory T cell || id:ebi-a-GCST90001487	Alcohol use disorder, ICD-based || id:finn-b-AUD	rs76151354	1	104827341	A	G	-0.2757	0.05999	4.44601e-06	0.0432	21.1211
Activated CD4 regulatory T cell %CD4 regulatory T cell || id:ebi-a-GCST90001487	Alcohol use disorder, ICD-based || id:finn-b-AUD	rs76204832	3	71513336	A	C	-0.1095	0.02448	7.91298e-06	0.475	20.0081
Activated CD4 regulatory T cell %CD4 regulatory T cell || id:ebi-a-GCST90001487	Alcohol use disorder, ICD-based || id:finn-b-AUD	rs77506321	4	121611469	C	T	0.8536	0.188	5.815e-06	0.0044	20.6155
Activated CD4 regulatory T cell %CD4 regulatory T cell || id:ebi-a-GCST90001487	Alcohol use disorder, ICD-based || id:finn-b-AUD	rs7784817	7	23752731	T	C	0.2021	0.04291	2.57602e-06	0.0889	22.1828
Activated CD4 regulatory T cell %CD4 regulatory T cell || id:ebi-a-GCST90001487	Alcohol use disorder, ICD-based || id:finn-b-AUD	rs9878966	3	14636829	C	T	0.1526	0.03307	4.08103e-06	0.1609	21.2932
CD4 on CD39+ secreting CD4 regulatory T cell || id:ebi-a-GCST90002069	Alcohol use disorder, ICD-based || id:finn-b-AUD	rs10819527	9	132242279	C	G	0.158	0.03323	2.08401e-06	0.2104	22.6075
CD4 on CD39+ secreting CD4 regulatory T cell || id:ebi-a-GCST90002069	Alcohol use disorder, ICD-based || id:finn-b-AUD	rs10882655	10	97474371	A	G	-0.2945	0.02665	7.84332e-28	0.5276	122.117
CD4 on CD39+ secreting CD4 regulatory T cell || id:ebi-a-GCST90002069	Alcohol use disorder, ICD-based || id:finn-b-AUD	rs11584259	1	22732386	C	G	0.1692	0.03656	3.87498e-06	0.1651	21.4185
CD4 on CD39+ secreting CD4 regulatory T cell || id:ebi-a-GCST90002069	Alcohol use disorder, ICD-based || id:finn-b-AUD	rs115907820	7	37068759	C	T	0.5043	0.1054	1.81501e-06	0.0166	22.8927
CD4 on CD39+ secreting CD4 regulatory T cell || id:ebi-a-GCST90002069	Alcohol use disorder, ICD-based || id:finn-b-AUD	rs11610038	12	4770669	T	G	-0.5329	0.1182	6.74202e-06	0.0128	20.3262
CD4 on CD39+ secreting CD4 regulatory T cell || id:ebi-a-GCST90002069	Alcohol use disorder, ICD-based || id:finn-b-AUD	rs116694668	5	57174385	A	T	-2.068	0.4319	1.77399e-06	0.001	22.9263
CD4 on CD39+ secreting CD4 regulatory T cell || id:ebi-a-GCST90002069	Alcohol use disorder, ICD-based || id:finn-b-AUD	rs117458836	10	96773382	A	G	0.5108	0.1043	1.02301e-06	0.0187	23.9846
CD4 on CD39+ secreting CD4 regulatory T cell || id:ebi-a-GCST90002069	Alcohol use disorder, ICD-based || id:finn-b-AUD	rs12778618	10	95633120	C	T	0.3488	0.06589	1.29101e-07	0.0457	28.023
CD4 on CD39+ secreting CD4 regulatory T cell || id:ebi-a-GCST90002069	Alcohol use disorder, ICD-based || id:finn-b-AUD	rs136883	22	45040462	T	C	0.1498	0.02832	1.333e-07	0.3598	27.9793
CD4 on CD39+ secreting CD4 regulatory T cell || id:ebi-a-GCST90002069	Alcohol use disorder, ICD-based || id:finn-b-AUD	rs139059955	13	53615745	T	C	-2.03	0.4529	7.67096e-06	0.0009	20.0903
CD4 on CD39+ secreting CD4 regulatory T cell || id:ebi-a-GCST90002069	Alcohol use disorder, ICD-based || id:finn-b-AUD	rs139628646	4	8953933	C	G	2.281	0.5037	6.187e-06	0.001	20.5072
CD4 on CD39+ secreting CD4 regulatory T cell || id:ebi-a-GCST90002069	Alcohol use disorder, ICD-based || id:finn-b-AUD	rs149080865	8	80655797	A	T	0.491	0.1065	4.21202e-06	0.0164	21.2551
CD4 on CD39+ secreting CD4 regulatory T cell || id:ebi-a-GCST90002069	Alcohol use disorder, ICD-based || id:finn-b-AUD	rs41266967	2	241529785	T	C	-0.7854	0.1762	8.64609e-06	0.0063	19.8687
CD4 on CD39+ secreting CD4 regulatory T cell || id:ebi-a-GCST90002069	Alcohol use disorder, ICD-based || id:finn-b-AUD	rs446663	16	77670157	C	A	-0.1511	0.03387	8.46603e-06	0.801	19.9021
CD4 on CD39+ secreting CD4 regulatory T cell || id:ebi-a-GCST90002069	Alcohol use disorder, ICD-based || id:finn-b-AUD	rs55877972	14	94754259	G	T	0.5081	0.1066	1.96698e-06	0.0166	22.7187
CD4 on CD39+ secreting CD4 regulatory T cell || id:ebi-a-GCST90002069	Alcohol use disorder, ICD-based || id:finn-b-AUD	rs62568944	9	87813612	A	G	0.1684	0.03612	3.26798e-06	0.1825	21.7365
CD4 on CD39+ secreting CD4 regulatory T cell || id:ebi-a-GCST90002069	Alcohol use disorder, ICD-based || id:finn-b-AUD	rs7072664	10	126759321	A	G	-0.1342	0.02756	1.17701e-06	0.4548	23.7108
CD4 on CD39+ secreting CD4 regulatory T cell || id:ebi-a-GCST90002069	Alcohol use disorder, ICD-based || id:finn-b-AUD	rs71644931	1	238537221	G	A	0.5165	0.1143	6.51703e-06	0.0144	20.4196
CD4 on CD39+ secreting CD4 regulatory T cell || id:ebi-a-GCST90002069	Alcohol use disorder, ICD-based || id:finn-b-AUD	rs73053728	12	6896546	G	A	-0.1553	0.03161	9.53103e-07	0.2414	24.1376
CD4 on CD39+ secreting CD4 regulatory T cell || id:ebi-a-GCST90002069	Alcohol use disorder, ICD-based || id:finn-b-AUD	rs80014012	10	86318511	C	A	-0.2259	0.04474	4.71498e-07	0.1051	25.4941
CD4 on CD39+ secreting CD4 regulatory T cell || id:ebi-a-GCST90002069	Alcohol use disorder, ICD-based || id:finn-b-AUD	rs9263475	6	31050348	G	A	0.2076	0.02905	1.11096e-12	0.4865	51.0696
CD4 on CD39+ secreting CD4 regulatory T cell || id:ebi-a-GCST90002069	Alcohol use disorder, ICD-based || id:finn-b-AUD	rs9265953	6	31315312	G	A	-0.173	0.029	2.73099e-09	0.4796	35.5874
BAFF-R on IgD+ CD38- naive B cell || id:ebi-a-GCST90001706	Alcohol use disorder, ICD-based || id:finn-b-AUD	rs10155189	4	38927396	C	T	0.1673	0.03668	5.426e-06	0.6696	20.8033
BAFF-R on IgD+ CD38- naive B cell || id:ebi-a-GCST90001706	Alcohol use disorder, ICD-based || id:finn-b-AUD	rs1081003	22	42525756	A	G	-0.5202	0.05995	8.86135e-18	0.0887	75.2943
BAFF-R on IgD+ CD38- naive B cell || id:ebi-a-GCST90001706	Alcohol use disorder, ICD-based || id:finn-b-AUD	rs115650989	8	145510474	A	G	-0.4764	0.09988	1.99301e-06	0.0299	22.7503
BAFF-R on IgD+ CD38- naive B cell || id:ebi-a-GCST90001706	Alcohol use disorder, ICD-based || id:finn-b-AUD	rs11599977	11	38419307	A	G	0.196	0.04096	1.844e-06	0.7787	22.8977
BAFF-R on IgD+ CD38- naive B cell || id:ebi-a-GCST90001706	Alcohol use disorder, ICD-based || id:finn-b-AUD	rs117430146	22	41998660	C	G	0.3597	0.08117	9.88804e-06	0.0487	19.6377
BAFF-R on IgD+ CD38- naive B cell || id:ebi-a-GCST90001706	Alcohol use disorder, ICD-based || id:finn-b-AUD	rs117705111	22	41957510	A	G	-0.7129	0.09169	1.24595e-14	0.0346	60.4524
BAFF-R on IgD+ CD38- naive B cell || id:ebi-a-GCST90001706	Alcohol use disorder, ICD-based || id:finn-b-AUD	rs139758246	16	1227020	C	T	-0.6514	0.1425	5.188e-06	0.0152	20.8961
BAFF-R on IgD+ CD38- naive B cell || id:ebi-a-GCST90001706	Alcohol use disorder, ICD-based || id:finn-b-AUD	rs147730115	21	26858465	A	C	1.122	0.2447	4.83704e-06	0.0046	21.0241
BAFF-R on IgD+ CD38- naive B cell || id:ebi-a-GCST90001706	Alcohol use disorder, ICD-based || id:finn-b-AUD	rs149806587	22	40774205	G	A	-0.5047	0.07979	3.176e-10	0.0517	40.0101
BAFF-R on IgD+ CD38- naive B cell || id:ebi-a-GCST90001706	Alcohol use disorder, ICD-based || id:finn-b-AUD	rs150624416	10	57677034	A	G	0.4537	0.1014	8.15906e-06	0.0294	20.0199
BAFF-R on IgD+ CD38- naive B cell || id:ebi-a-GCST90001706	Alcohol use disorder, ICD-based || id:finn-b-AUD	rs17596501	5	1557372	A	G	0.162	0.03541	5.07703e-06	0.3606	20.9304
BAFF-R on IgD+ CD38- naive B cell || id:ebi-a-GCST90001706	Alcohol use disorder, ICD-based || id:finn-b-AUD	rs1894588	22	40629980	T	C	-0.607	0.07005	9.72076e-18	0.061	75.0864
BAFF-R on IgD+ CD38- naive B cell || id:ebi-a-GCST90001706	Alcohol use disorder, ICD-based || id:finn-b-AUD	rs2018340	22	43390319	A	G	-0.472	0.04978	7.45247e-21	0.1375	89.903
BAFF-R on IgD+ CD38- naive B cell || id:ebi-a-GCST90001706	Alcohol use disorder, ICD-based || id:finn-b-AUD	rs35291683	21	42576275	A	G	0.2993	0.05538	7.34193e-08	0.107	29.2084
BAFF-R on IgD+ CD38- naive B cell || id:ebi-a-GCST90001706	Alcohol use disorder, ICD-based || id:finn-b-AUD	rs55846026	4	130179421	C	T	0.3233	0.07231	8.24898e-06	0.0607	19.9901
BAFF-R on IgD+ CD38- naive B cell || id:ebi-a-GCST90001706	Alcohol use disorder, ICD-based || id:finn-b-AUD	rs5757678	22	39843409	T	C	0.2286	0.03604	2.81903e-10	0.6486	40.233
BAFF-R on IgD+ CD38- naive B cell || id:ebi-a-GCST90001706	Alcohol use disorder, ICD-based || id:finn-b-AUD	rs57736830	5	168402085	G	C	-0.2285	0.04582	6.67498e-07	0.1644	24.8692
BAFF-R on IgD+ CD38- naive B cell || id:ebi-a-GCST90001706	Alcohol use disorder, ICD-based || id:finn-b-AUD	rs59598877	2	196505282	G	T	0.2314	0.05161	7.81196e-06	0.1257	20.1029
BAFF-R on IgD+ CD38- naive B cell || id:ebi-a-GCST90001706	Alcohol use disorder, ICD-based || id:finn-b-AUD	rs6002543	22	42320547	G	C	-1.52	0.0467	9.09913e-184	0.0947	1059.38
BAFF-R on IgD+ CD38- naive B cell || id:ebi-a-GCST90001706	Alcohol use disorder, ICD-based || id:finn-b-AUD	rs6804241	3	61516583	G	A	-0.2297	0.05138	8.25905e-06	0.8737	19.9864
BAFF-R on IgD+ CD38- naive B cell || id:ebi-a-GCST90001706	Alcohol use disorder, ICD-based || id:finn-b-AUD	rs73451452	7	137804100	A	T	0.4597	0.09304	8.49005e-07	0.0362	24.4124
BAFF-R on IgD+ CD38- naive B cell || id:ebi-a-GCST90001706	Alcohol use disorder, ICD-based || id:finn-b-AUD	rs7504122	18	10226551	T	C	-0.1806	0.04032	7.97995e-06	0.2548	20.0629
BAFF-R on IgD+ CD38- naive B cell || id:ebi-a-GCST90001706	Alcohol use disorder, ICD-based || id:finn-b-AUD	rs75589560	8	129239338	G	C	0.3871	0.08431	4.69397e-06	0.0441	21.0809
BAFF-R on IgD+ CD38- naive B cell || id:ebi-a-GCST90001706	Alcohol use disorder, ICD-based || id:finn-b-AUD	rs76146864	22	40246055	T	C	-0.7454	0.1101	1.741e-11	0.025	45.8357
BAFF-R on IgD+ CD38- naive B cell || id:ebi-a-GCST90001706	Alcohol use disorder, ICD-based || id:finn-b-AUD	rs79451942	11	109330334	T	G	-0.5787	0.1229	2.69501e-06	0.0193	22.1719
BAFF-R on IgD+ CD38- naive B cell || id:ebi-a-GCST90001706	Alcohol use disorder, ICD-based || id:finn-b-AUD	rs9815713	3	153568131	G	A	0.2446	0.0528	3.87998e-06	0.1173	21.4608
BAFF-R on IgD+ CD38- naive B cell || id:ebi-a-GCST90001706	Alcohol use disorder, ICD-based || id:finn-b-AUD	rs9896701	17	68048182	G	A	0.159	0.03572	9.11402e-06	0.3481	19.814
CD19 on IgD+ CD38- naive B cell || id:ebi-a-GCST90001727	Alcohol use disorder, ICD-based || id:finn-b-AUD	rs10754999	2	184906937	C	G	-0.181	0.03915	4.03404e-06	0.7503	21.3744
CD19 on IgD+ CD38- naive B cell || id:ebi-a-GCST90001727	Alcohol use disorder, ICD-based || id:finn-b-AUD	rs113812519	1	207276336	G	A	0.5292	0.1164	5.76103e-06	0.0213	20.6697
CD19 on IgD+ CD38- naive B cell || id:ebi-a-GCST90001727	Alcohol use disorder, ICD-based || id:finn-b-AUD	rs117004076	14	97702226	G	A	0.5709	0.1287	9.65606e-06	0.018	19.6772
CD19 on IgD+ CD38- naive B cell || id:ebi-a-GCST90001727	Alcohol use disorder, ICD-based || id:finn-b-AUD	rs11926501	3	9722257	T	C	-0.3399	0.07215	2.65003e-06	0.059	22.1937
CD19 on IgD+ CD38- naive B cell || id:ebi-a-GCST90001727	Alcohol use disorder, ICD-based || id:finn-b-AUD	rs12451409	17	45544856	G	A	-0.1632	0.03336	1.09099e-06	0.5544	23.9325
CD19 on IgD+ CD38- naive B cell || id:ebi-a-GCST90001727	Alcohol use disorder, ICD-based || id:finn-b-AUD	rs142109788	1	149815561	G	A	-2.259	0.4629	1.15499e-06	0.0014	23.8154
CD19 on IgD+ CD38- naive B cell || id:ebi-a-GCST90001727	Alcohol use disorder, ICD-based || id:finn-b-AUD	rs1687384	9	117088120	C	T	-0.1573	0.03549	9.8451e-06	0.6148	19.6447
CD19 on IgD+ CD38- naive B cell || id:ebi-a-GCST90001727	Alcohol use disorder, ICD-based || id:finn-b-AUD	rs16939238	8	77030281	T	G	0.3682	0.07973	4.12696e-06	0.0464	21.3267
CD19 on IgD+ CD38- naive B cell || id:ebi-a-GCST90001727	Alcohol use disorder, ICD-based || id:finn-b-AUD	rs17637675	16	79029574	G	A	-0.1985	0.04294	4.05098e-06	0.1855	21.3696
CD19 on IgD+ CD38- naive B cell || id:ebi-a-GCST90001727	Alcohol use disorder, ICD-based || id:finn-b-AUD	rs28721574	6	29709714	G	A	0.3142	0.07043	8.6451e-06	0.0689	19.902
CD19 on IgD+ CD38- naive B cell || id:ebi-a-GCST90001727	Alcohol use disorder, ICD-based || id:finn-b-AUD	rs4022330	19	54781843	T	C	-0.1654	0.0339	1.16001e-06	0.5139	23.8052
CD19 on IgD+ CD38- naive B cell || id:ebi-a-GCST90001727	Alcohol use disorder, ICD-based || id:finn-b-AUD	rs402710	5	1320722	T	C	0.1545	0.03427	6.92405e-06	0.3574	20.3249
CD19 on IgD+ CD38- naive B cell || id:ebi-a-GCST90001727	Alcohol use disorder, ICD-based || id:finn-b-AUD	rs4074448	15	63888495	A	G	-0.1583	0.03377	2.96497e-06	0.538	21.9735
CD19 on IgD+ CD38- naive B cell || id:ebi-a-GCST90001727	Alcohol use disorder, ICD-based || id:finn-b-AUD	rs6127744	20	54986274	T	G	0.209	0.04666	7.93597e-06	0.1536	20.0633
CD19 on IgD+ CD38- naive B cell || id:ebi-a-GCST90001727	Alcohol use disorder, ICD-based || id:finn-b-AUD	rs72716013	9	71165158	G	A	0.1538	0.03452	8.92401e-06	0.3642	19.8505
CD19 on IgD+ CD38- naive B cell || id:ebi-a-GCST90001727	Alcohol use disorder, ICD-based || id:finn-b-AUD	rs75320486	1	206842241	A	G	0.4722	0.1039	5.89495e-06	0.0262	20.6548
CD19 on IgD+ CD38- naive B cell || id:ebi-a-GCST90001727	Alcohol use disorder, ICD-based || id:finn-b-AUD	rs75912463	9	133354402	C	T	-3.167	0.6869	4.30903e-06	0.0005	21.2573
CD19 on IgD+ CD38- naive B cell || id:ebi-a-GCST90001727	Alcohol use disorder, ICD-based || id:finn-b-AUD	rs78895027	6	112306917	C	T	0.2382	0.05218	5.29602e-06	0.1161	20.8389
CD19 on IgD+ CD38- naive B cell || id:ebi-a-GCST90001727	Alcohol use disorder, ICD-based || id:finn-b-AUD	rs80090296	18	42110459	T	C	0.175	0.03939	9.46695e-06	0.2372	19.738
CD19 on naive-mature B cell || id:ebi-a-GCST90001737	Alcohol use disorder, ICD-based || id:finn-b-AUD	rs113812519	1	207276336	G	A	0.4972	0.09126	5.41003e-08	0.0185	29.6826
CD19 on naive-mature B cell || id:ebi-a-GCST90001737	Alcohol use disorder, ICD-based || id:finn-b-AUD	rs117065975	6	142183647	G	A	0.639	0.1381	3.82904e-06	0.0081	21.4099
CD19 on naive-mature B cell || id:ebi-a-GCST90001737	Alcohol use disorder, ICD-based || id:finn-b-AUD	rs11733521	4	68968349	T	C	-0.222	0.05005	9.48593e-06	0.0643	19.6742
CD19 on naive-mature B cell || id:ebi-a-GCST90001737	Alcohol use disorder, ICD-based || id:finn-b-AUD	rs117634515	15	88610884	T	G	-0.937	0.2081	6.90796e-06	0.0031	20.2738
CD19 on naive-mature B cell || id:ebi-a-GCST90001737	Alcohol use disorder, ICD-based || id:finn-b-AUD	rs11825488	11	72165045	A	G	-1.158	0.2525	4.70197e-06	0.0021	21.0327
CD19 on naive-mature B cell || id:ebi-a-GCST90001737	Alcohol use disorder, ICD-based || id:finn-b-AUD	rs12100549	14	103417030	T	C	0.2694	0.06071	9.3319e-06	0.0402	19.6913
CD19 on naive-mature B cell || id:ebi-a-GCST90001737	Alcohol use disorder, ICD-based || id:finn-b-AUD	rs12216684	7	56291533	A	G	0.2683	0.05345	5.39399e-07	0.0543	25.1968
CD19 on naive-mature B cell || id:ebi-a-GCST90001737	Alcohol use disorder, ICD-based || id:finn-b-AUD	rs138920008	16	32422808	C	G	-1.027	0.2171	2.29599e-06	0.0041	22.378
CD19 on naive-mature B cell || id:ebi-a-GCST90001737	Alcohol use disorder, ICD-based || id:finn-b-AUD	rs142109788	1	149815561	G	A	-1.789	0.3894	4.49004e-06	0.001	21.1071
CD19 on naive-mature B cell || id:ebi-a-GCST90001737	Alcohol use disorder, ICD-based || id:finn-b-AUD	rs1449311	3	100703124	A	G	0.1261	0.027	3.10299e-06	0.3073	21.8124
CD19 on naive-mature B cell || id:ebi-a-GCST90001737	Alcohol use disorder, ICD-based || id:finn-b-AUD	rs147319341	8	11301733	A	G	0.3826	0.08634	9.62698e-06	0.02	19.6366
CD19 on naive-mature B cell || id:ebi-a-GCST90001737	Alcohol use disorder, ICD-based || id:finn-b-AUD	rs148381451	17	63085557	T	C	-0.2588	0.05589	3.766e-06	0.0497	21.4418
CD19 on naive-mature B cell || id:ebi-a-GCST90001737	Alcohol use disorder, ICD-based || id:finn-b-AUD	rs2903728	19	56408295	C	T	-0.1792	0.03861	3.57998e-06	0.1148	21.5415
CD19 on naive-mature B cell || id:ebi-a-GCST90001737	Alcohol use disorder, ICD-based || id:finn-b-AUD	rs34165814	2	89486664	C	T	0.2572	0.05558	3.82296e-06	0.0791	21.4143
CD19 on naive-mature B cell || id:ebi-a-GCST90001737	Alcohol use disorder, ICD-based || id:finn-b-AUD	rs34798965	10	71647692	A	C	-0.2039	0.04479	5.47596e-06	0.0788	20.7239
CD19 on naive-mature B cell || id:ebi-a-GCST90001737	Alcohol use disorder, ICD-based || id:finn-b-AUD	rs593715	19	50734394	A	G	0.1409	0.02934	1.617e-06	0.2224	23.0623
CD19 on naive-mature B cell || id:ebi-a-GCST90001737	Alcohol use disorder, ICD-based || id:finn-b-AUD	rs62524107	8	141805137	C	T	-0.2466	0.05336	3.95203e-06	0.0527	21.3577
CD19 on naive-mature B cell || id:ebi-a-GCST90001737	Alcohol use disorder, ICD-based || id:finn-b-AUD	rs67316035	11	132221605	A	T	-0.1929	0.04028	1.75001e-06	0.1038	22.9343
CD19 on naive-mature B cell || id:ebi-a-GCST90001737	Alcohol use disorder, ICD-based || id:finn-b-AUD	rs74455073	12	54902972	C	T	-0.1998	0.04387	5.40406e-06	0.0921	20.7422
CD19 on naive-mature B cell || id:ebi-a-GCST90001737	Alcohol use disorder, ICD-based || id:finn-b-AUD	rs75320486	1	206842241	A	G	0.4393	0.07886	2.715e-08	0.0246	31.0319
CD19 on naive-mature B cell || id:ebi-a-GCST90001737	Alcohol use disorder, ICD-based || id:finn-b-AUD	rs754067	16	17323672	C	T	-0.1784	0.0387	4.176e-06	0.1142	21.2504
CD19 on naive-mature B cell || id:ebi-a-GCST90001737	Alcohol use disorder, ICD-based || id:finn-b-AUD	rs75912463	9	133354402	C	T	-3.099	0.6775	4.94094e-06	0.0003	20.923
CD19 on naive-mature B cell || id:ebi-a-GCST90001737	Alcohol use disorder, ICD-based || id:finn-b-AUD	rs76162621	6	68486690	G	A	-1.041	0.2284	5.37304e-06	0.0027	20.7735
CD19 on naive-mature B cell || id:ebi-a-GCST90001737	Alcohol use disorder, ICD-based || id:finn-b-AUD	rs78895027	6	112306917	C	T	0.1806	0.03797	2.05201e-06	0.1163	22.6232
CD19 on naive-mature B cell || id:ebi-a-GCST90001737	Alcohol use disorder, ICD-based || id:finn-b-AUD	rs79699942	12	44929593	G	A	0.1835	0.03985	4.28302e-06	0.1109	21.2039
CD19 on naive-mature B cell || id:ebi-a-GCST90001737	Alcohol use disorder, ICD-based || id:finn-b-AUD	rs79856590	1	205241642	A	G	0.292	0.05091	1.05099e-08	0.0609	32.8972
CD19 on naive-mature B cell || id:ebi-a-GCST90001737	Alcohol use disorder, ICD-based || id:finn-b-AUD	rs9469775	6	34335091	T	C	-0.1264	0.02851	9.49598e-06	0.2658	19.6562

## Sheet: S-table 10
exposure_name	outcome_name	mr_method	num_snps	or_value	or_lci95	or_uci95	or_95ci	p_value
Resting CD4 regulatory T cell %CD4 regulatory T cell	AUD	Inverse variance weighted	28	0.978771	0.958615	0.999352	0.98 (0.96, 1.00)	0.043
Resting CD4 regulatory T cell %CD4 regulatory T cell	AUD	MR Egger	28	0.986822	0.961484	1.01283	0.99 (0.96, 1.01)	0.327
Resting CD4 regulatory T cell %CD4 regulatory T cell	AUD	Weighted median	28	0.98731	0.960812	1.01454	0.99 (0.96, 1.01)	0.358
Resting CD4 regulatory T cell %CD4 regulatory T cell	AUD	Simple mode	28	0.959714	0.914996	1.00662	0.96 (0.91, 1.01)	0.103
Resting CD4 regulatory T cell %CD4 regulatory T cell	AUD	Weighted mode	28	0.984254	0.961408	1.00764	0.98 (0.96, 1.01)	0.196
Resting CD4 regulatory T cell %CD4+ T cell	AUD	Inverse variance weighted	31	0.979745	0.961184	0.998663	0.98 (0.96, 1.00)	0.036
Resting CD4 regulatory T cell %CD4+ T cell	AUD	MR Egger	31	0.984994	0.961618	1.00894	0.98 (0.96, 1.01)	0.227
Resting CD4 regulatory T cell %CD4+ T cell	AUD	Weighted median	31	0.988113	0.963277	1.01359	0.99 (0.96, 1.01)	0.357
Resting CD4 regulatory T cell %CD4+ T cell	AUD	Simple mode	31	0.965231	0.923072	1.00932	0.97 (0.92, 1.01)	0.131
Resting CD4 regulatory T cell %CD4+ T cell	AUD	Weighted mode	31	0.981379	0.961438	1.00173	0.98 (0.96, 1.00)	0.083
CD4 on CD39+ secreting CD4 regulatory T cell	AUD	Inverse variance weighted	22	0.974448	0.95069	0.9988	0.97 (0.95, 1.00)	0.040
CD4 on CD39+ secreting CD4 regulatory T cell	AUD	MR Egger	22	0.96988	0.940498	1.00018	0.97 (0.94, 1.00)	0.066
CD4 on CD39+ secreting CD4 regulatory T cell	AUD	Weighted median	22	0.973704	0.939411	1.00925	0.97 (0.94, 1.01)	0.145
CD4 on CD39+ secreting CD4 regulatory T cell	AUD	Simple mode	22	1.00675	0.940579	1.07758	1.01 (0.94, 1.08)	0.848
CD4 on CD39+ secreting CD4 regulatory T cell	AUD	Weighted mode	22	0.974173	0.947412	1.00169	0.97 (0.95, 1.00)	0.080
BAFF-R on IgD+ CD38- naive B cell	AUD	Inverse variance weighted	27	1.00524	0.978198	1.03304	1.01 (0.98, 1.03)	0.707
BAFF-R on IgD+ CD38- naive B cell	AUD	MR Egger	27	1.00403	0.962328	1.04755	1.00 (0.96, 1.05)	0.854
BAFF-R on IgD+ CD38- naive B cell	AUD	Weighted median	27	0.996722	0.961863	1.03285	1.00 (0.96, 1.03)	0.857
BAFF-R on IgD+ CD38- naive B cell	AUD	Simple mode	27	0.989047	0.925542	1.05691	0.99 (0.93, 1.06)	0.748
BAFF-R on IgD+ CD38- naive B cell	AUD	Weighted mode	27	0.994581	0.96002	1.03039	0.99 (0.96, 1.03)	0.766
CD19 on IgD+ CD38- naive B cell	AUD	Inverse variance weighted	19	0.989574	0.968932	1.01066	0.99 (0.97, 1.01)	0.330
CD19 on IgD+ CD38- naive B cell	AUD	MR Egger	19	0.997017	0.972949	1.02168	1.00 (0.97, 1.02)	0.813
CD19 on IgD+ CD38- naive B cell	AUD	Weighted median	19	1.00136	0.972653	1.03092	1.00 (0.97, 1.03)	0.927
CD19 on IgD+ CD38- naive B cell	AUD	Simple mode	19	0.98432	0.910132	1.06455	0.98 (0.91, 1.06)	0.697
CD19 on IgD+ CD38- naive B cell	AUD	Weighted mode	19	0.995541	0.971968	1.01969	1.00 (0.97, 1.02)	0.719
CD19 on naive-mature B cell	AUD	Inverse variance weighted	27	0.992749	0.967965	1.01817	0.99 (0.97, 1.02)	0.573
CD19 on naive-mature B cell	AUD	MR Egger	27	0.986378	0.956382	1.01731	0.99 (0.96, 1.02)	0.392
CD19 on naive-mature B cell	AUD	Weighted median	27	0.9935	0.956516	1.03191	0.99 (0.96, 1.03)	0.736
CD19 on naive-mature B cell	AUD	Simple mode	27	1.02233	0.942112	1.10938	1.02 (0.94, 1.11)	0.601
CD19 on naive-mature B cell	AUD	Weighted mode	27	0.994081	0.96917	1.01963	0.99 (0.97, 1.02)	0.650

[truncated: 3 more sheets: S-table 11, S-table 12, S-table 13]
